# Supplementary material for: A first comprehensive dataset of the large branchiopods (Branchiopoda, Anostraca, Notostraca, Laevicaudata, Spinicaudata, Cyclestherida) of India
Source: Biodivers Data J. 2026 Apr 14;14:e182079. doi: 10.3897/BDJ.14.e182079 (PMC13100668; doi:10.3897/BDJ.14.e182079)
Supplement: Supplementary material 1 — Occurrence data of large branchiopods of India [file bdj-14-e182079-s001.txt]

occurrenceID,scientificName,institutionCode,basisOfRecord,kingdom,phylum,class,order,family,genus,specificEpithet,taxonRank,identificationQualifier,eventDate,eventRemarks,locality,stateProvince,countryCode,habitat,decimalLatitude,decimalLongitude,geodeticDatum,recordedBy,identifiedBy,associatedReferences
ACA-FIBL-1,Artemia,,MaterialCitation,Animalia,Arthropoda,Branchiopoda,Anostraca,Artemiidae,Artemia,,genus,,,Recorded date unknown,"Balambha, Gujarat",Gujarat,India,,22.739,70.422,WGS84,"Royan, J.P | Vijayaraghvan, S | Krishna Kumari, L","Royan, J.P | Vijayaraghvan, S | Krishna Kumari, L","Royan JP, KrishnaKumari L (1987) Adult Artemia as food for juvenile prawns. Mahasagar- Bulletin of National institue of Oceonography 20 (2): 109-113. http://drs.nio.org/drs/handle/2264/6927"
ACA-FIBL-2,Artemia,,MaterialCitation,Animalia,Arthropoda,Branchiopoda,Anostraca,Artemiidae,Artemia,,genus,,,Recorded date unknown,"Saurashtra, Gulf of Kutch, Gujarat",Gujarat,India,,22.473,70.058,WGS84,"Royan, J.P","Royan, J.P",Royan JP (1979) Occurrence of the Artemia sp. in the gulf of Kutch. Mahasgar Bulletin of NIO 12(4): 271-272. http://drs.nio.org/drs/handle/2264/5232
ACA-FIBL-3,Artemia,,MaterialCitation,Animalia,Arthropoda,Branchiopoda,Anostraca,Artemiidae,Artemia,,genus,,1966,,"Karsewar Island, Tuticorin, Tamil Nadu",Tamil Nadu,India,,8.8806,78.2251,WGS84,"Achari, G.P.K","Achari, G.P.K","Achari GP (1971) Occurrence of the brine-shrimp, Artemia salina, in Karsewar island off Tuticorin, Gulf of Mannar. Indian Journal of Fisheries 18 (1&2): 196-198. https://epubs.icar.org.in/index.php/IJF/article/view/13189"
ACA-FIBL-4,Artemia,,MaterialCitation,Animalia,Arthropoda,Branchiopoda,Anostraca,Artemiidae,Artemia,,genus,,,Recorded date unknown,"Mithapur, Gujarat",Gujarat,India,,22.616,72.122,WGS84,"Royan, J.P","Royan, J.P",Royan JP (1979) Occurrence of the Artemia sp. in the gulf of Kutch. Mahasgar Bulletin of NIO 12(4): 271-272. http://drs.nio.org/drs/handle/2264/5232
ACA-FIBL-5,Artemia,,MaterialCitation,Animalia,Arthropoda,Branchiopoda,Anostraca,Artemiidae,Artemia,,genus,,,Recorded date unknown,"Thirespuram, Tamil Nadu",Tamil Nadu,India,,8.817,78.162,WGS84,"Ramamoorthi, K | Thangaraj, G.S","Ramamoorthi, K | Thangaraj, G.S","Ramamoorthi K, Thangaraj GS (1980) Ecology of Artemia in the salt pans of Tuticorin, South India, in: Persoone, G. et al. The brine shrimp Artemia: Proceedings of the International Symposium on the brine shrimp Artemia salina, Corpus Christi, Texas, USA, August 20-23, 1979: 3. Ecology, culturing, use in aquaculture: 105-114 pp."
ACA-FIBL-6,Artemia,,MaterialCitation,Animalia,Arthropoda,Branchiopoda,Anostraca,Artemiidae,Artemia,,genus,,,Recorded date unknown,"Veppalodai, Tuticorin",Tamil Nadu,India,,8.744,78.123,WGS84,"Royan, J.P | Navneethakrishnan, P | Selvraj, A. M.","Harding, J.P | McKenzie K.G.","Royan JP, Navaneethakrishna P, Selvaraj AM (1970) Occurrence of Artemia salina in southern India. Current Science 39: 14."
ACA-FIBL-7,Artemia,,MaterialCitation,Animalia,Arthropoda,Branchiopoda,Anostraca,Artemiidae,Artemia,,genus,,1952,,"Wadala, Mumbai",Maharashtra,India,,19.015,72.858,WGS84,"Kulkarni, C. V","Kulkarni, C. V",Kulkarni CV (1953) Occurrence of the brine shrimp Artemia sp. in Bombay. Journal of Bombay Natural History Society  51(951): 52.
ACA-FIBL-8,Artemia,,MaterialCitation,Animalia,Arthropoda,Branchiopoda,Anostraca,Artemiidae,Artemia,,genus,,,Recorded date unknown,"Gulf of Kutch, Gujarat",Gujarat,India,,23.3336,71.0003,WGS84,"Royan, J.P","Royan, J.P",Royan JP (1979) Occurrence of the Artemia sp. in the gulf of Kutch. Mahasgar Bulletin of NIO 12(4): 271-272. http://drs.nio.org/drs/handle/2264/5232
ACA-FIBL-9,"Artemia franciscana Kellogg, 1906",,MaterialCitation,Animalia,Arthropoda,Branchiopoda,Anostraca,Artemiidae,Artemia,franciscana,species,,2011,,"Marrakanam, Tamil Nadu",Tamil Nadu,India,,12.19,79.9248,WGS84,"Vikas, P. A.","Vikas, P. A.","Vikas PA, Sajeshkumar NK, Thomas PC, Chakraborty K, Vijayan KK (2012) Aquaculture related invasion of the exotic Artemia franciscana and displacement of the autochthonous Artemia populations from the hypersaline habitats of India. Hydrobiologia 684: 129-142. http://eprints.cmfri.org.in/id/eprint/9042"
ACA-FIBL-10,"Artemia franciscana Kellogg, 1906",,MaterialCitation,Animalia,Arthropoda,Branchiopoda,Anostraca,Artemiidae,Artemia,franciscana,species,,2011,,"Nanganwadi, Gujarat",Gujarat,India,,23.1167,70.6833,WGS84,"Vikas, P. A.","Vikas, P. A.","Vikas PA, Sajeshkumar NK, Thomas PC, Chakraborty K, Vijayan KK (2012) Aquaculture related invasion of the exotic Artemia franciscana and displacement of the autochthonous Artemia populations from the hypersaline habitats of India. Hydrobiologia 684: 129-142. http://eprints.cmfri.org.in/id/eprint/9042"
ACA-FIBL-11,"Artemia franciscana Kellogg, 1906",,MaterialCitation,Animalia,Arthropoda,Branchiopoda,Anostraca,Artemiidae,Artemia,franciscana,species,,1987,,"Vedaranyam, Tamil Nadu",Tamil Nadu,India,,10.372,79.85,WGS84,"Basil, J. A | Pandian, G. T","Basil, J. A | Pandian, G. T","Basil JA, Pandian GT (1991) Culturing Artemia (Tuticorn strain) in organic and agricultural wastes at different salinities. Hydrobiologia 212: 11-17. https://doi.org/10.1007/BF00025981"
ACA-FIBL-12,"Artemia franciscana Kellogg, 1906",,MaterialCitation,Animalia,Arthropoda,Branchiopoda,Anostraca,Artemiidae,Artemia,franciscana,species,,2010,,"Covelong Salt factory, Kelambakkam, Tamil Nadu",Tamil Nadu,India,pond,12.7829,80.2269,WGS84,"Krishnakumar, V | Munuswamy, N","Krishnakumar, V | Munuswamy, N","Krishnakumar V, Munuswamy N (2014) Occurrence of morphotypes in the invader species, Artemia franciscana Kellogg, 1906 (Crustacea: Anostraca) from Covelong salt works, South India. Int. J. Adv. Res 2(11): 1157-1167."
ACA-FIBL-13,"Artemia salina (Linnaeus, 1758)",,MaterialCitation,Animalia,Arthropoda,Branchiopoda,Anostraca,Artemiidae,Artemia,salina,species,,,Recorded date unknown,"Kso Kar, Ladakh",Ladakh,India,reservoir,33.3065,77.9933,WGS84,"Hutchinson, G.E","Bond, R.M","Bond RM (1934) Report of phyllopod Crustacea (Anostraca, Notostraca and Conchostraca) including a revision of the Anostraca of the Indian Empire. Memoirs of the Connecticut Academy of Arts and Sciences 10: 29-62."
ACA-FIBL-14,"Artemia salina (Linnaeus, 1758)",,MaterialCitation,Animalia,Arthropoda,Branchiopoda,Anostraca,Artemiidae,Artemia,salina,species,,,Recorded date unknown,"Sambhar lake, Rajasthan",Rajasthan,India,reservoir,26.967,75.095,WGS84,"Baid, I.C","Baid, I.C","Baid IC (1958) Occurrence of Artemia salina in Sambhar Lake, Rajasthan. Current Science 27: 58-59."
ACA-FIBL-15,"Artemia salina (Linnaeus, 1758)",,MaterialCitation,Animalia,Arthropoda,Branchiopoda,Anostraca,Artemiidae,Artemia,salina,species,,1956,,"Sambhar lake, Rajasthan",Rajasthan,India,reservoir,26.967,75.095,WGS84,"Baid, I.C","Baid, I.C","Baid IC (1968) The arthropod fauna of Sambhar Salt Lake, Rajasthan, India. Oikos 19: 292-303."
ACA-FIBL-16,"Artemia salina (Linnaeus, 1758)",,MaterialCitation,Animalia,Arthropoda,Branchiopoda,Anostraca,Artemiidae,Artemia,salina,species,,1966,,"Karsewar Island, Tuticorin, Tamil Nadu",Tamil Nadu,India,,8.8685,78.223,WGS84,"Achari, G.P.K","Achari, G.P.K","Achari GP (1971) Occurrence of the brine-shrimp, Artemia salina, in Karsewar island off Tuticorin, Gulf of Mannar. Indian Journal of Fisheries 18(1&2): 196-198. https://epubs.icar.org.in/index.php/IJF/article/view/13189"
ACA-FIBL-17,"Artemia salina (Linnaeus, 1758)",,MaterialCitation,Animalia,Arthropoda,Branchiopoda,Anostraca,Artemiidae,Artemia,salina,species,,,Recorded date unknown,"Mumbai, Maharashtra",Maharashtra,India,pool,19.0824,72.884,WGS84,"Dwivedi, S. N | Ansari, S. K. R | Ahmed, M. Q.","Dwivedi, S. N | Ansari, S. K. R | Ahmed, M. Q.","Dwivedi S N, Ansari SKR, Ahmed MQ (1979) Mass culture of brine shrimp under controlled conditions in cement pools at Bombay, India. Persoone G., Sorgeloos Roles P., Jaspers E.(Eds.), The Brine Shrimp Artemia, 3, 175-184."
ACA-FIBL-18,"Artemia salina (Linnaeus, 1758)",,MaterialCitation,Animalia,Arthropoda,Branchiopoda,Anostraca,Artemiidae,Artemia,salina,species,,1979,,"Didwana lake, Rajasthan",Rajasthan,India,reservoir,27.399,74.576,WGS84,"Bhargava S. C | Alam, M","Bhargava S. C | Alam, M","Bhargava SC, Alam M (1980) Occurrence of Artemia salina (Crustacea: Phylopoda) in Didwana Lake, Rajasthan. Journal of the Bombay Natural History Society 77: 158-159."
ACA-FIBL-19,"Streptocephalus dichotomus Baird, 1860","Ahmednagar college, Ahilyanagar, Maharashtra",MaterialCitation,Animalia,Arthropoda,Branchiopoda,Anostraca,Streptocephalidae,Streptocephalus,dichotomus,species,,2020-06-21,,"Vambori ghat, Ahilyanagar, Maharashtra",Maharashtra,India,pond,19.2532,74.7544,WGS84,Avinash Vanjare | Prashant Katke,Sameer Padhye,"Vanjare AI, Katke PM, Padhye SM (2024) Large branchiopods (Anostraca, Notostraca, Laevicaudata, Spinicaudata) from the semi-arid regions of western India. Journal of Crustacean Biology 44 (3): ruae050. https://doi.org/10.1093/jcbiol/ruae050"
ACA-FIBL-20,"Streptocephalus dichotomus Baird, 1860","Ahmednagar college, Ahilyanagar, Maharashtra",MaterialCitation,Animalia,Arthropoda,Branchiopoda,Anostraca,Streptocephalidae,Streptocephalus,dichotomus,species,,2020-06-28,,"Vambori ghat, Ahilyanagar, Maharashtra",Maharashtra,India,pond,19.2532,74.7544,WGS84,Avinash Vanjare | Prashant Katke,Sameer Padhye,"Vanjare AI, Katke PM, Padhye SM (2024) Large branchiopods (Anostraca, Notostraca, Laevicaudata, Spinicaudata) from the semi-arid regions of western India. Journal of Crustacean Biology 44 (3): ruae050. https://doi.org/10.1093/jcbiol/ruae050"
ACA-FIBL-21,"Streptocephalus dichotomus Baird, 1860","Ahmednagar college, Ahilyanagar, Maharashtra",MaterialCitation,Animalia,Arthropoda,Branchiopoda,Anostraca,Streptocephalidae,Streptocephalus,dichotomus,species,,2020-06-30,,"Khandala rock quarry, Ahilyanagar, Maharashtra",Maharashtra,India,pond,19.0046,74.7075,WGS84,Avinash Vanjare | Prashant Katke,Sameer Padhye,"Vanjare AI, Katke PM, Padhye SM (2024) Large branchiopods (Anostraca, Notostraca, Laevicaudata, Spinicaudata) from the semi-arid regions of western India. Journal of Crustacean Biology 44 (3): ruae050. https://doi.org/10.1093/jcbiol/ruae050"
ACA-FIBL-22,"Streptocephalus dichotomus Baird, 1860","Ahmednagar college, Ahilyanagar, Maharashtra",MaterialCitation,Animalia,Arthropoda,Branchiopoda,Anostraca,Streptocephalidae,Streptocephalus,dichotomus,species,,2020-07-07,,"Vambori ghat, Ahilyanagar, Maharashtra",Maharashtra,India,pond,19.2532,74.7544,WGS84,Avinash Vanjare | Prashant Katke,Sameer Padhye,"Vanjare AI, Katke PM, Padhye SM (2024) Large branchiopods (Anostraca, Notostraca, Laevicaudata, Spinicaudata) from the semi-arid regions of western India. Journal of Crustacean Biology 44 (3): ruae050. https://doi.org/10.1093/jcbiol/ruae050"
ACA-FIBL-23,"Streptocephalus dichotomus Baird, 1860","Ahmednagar college, Ahilyanagar, Maharashtra",MaterialCitation,Animalia,Arthropoda,Branchiopoda,Anostraca,Streptocephalidae,Streptocephalus,dichotomus,species,,2020-07-07,,"Gunjale, Ahilyanagar, Maharashtra",Maharashtra,India,pool,19.2787,74.8007,WGS84,Avinash Vanjare | Prashant Katke,Sameer Padhye,"Vanjare AI, Katke PM, Padhye SM (2024) Large branchiopods (Anostraca, Notostraca, Laevicaudata, Spinicaudata) from the semi-arid regions of western India. Journal of Crustacean Biology 44 (3): ruae050. https://doi.org/10.1093/jcbiol/ruae050"
ACA-FIBL-24,"Streptocephalus dichotomus Baird, 1860","Ahmednagar college, Ahilyanagar, Maharashtra",PreservedSpecimen,Animalia,Arthropoda,Branchiopoda,Anostraca,Streptocephalidae,Streptocephalus,dichotomus,species,,2021-01-19,,"Shivneri fort pond, Pune, Maharashtra",Maharashtra,India,pool,19.201,73.8595,WGS84,Avinash Vanjare | Prashant Katke,Sameer Padhye,
ACA-FIBL-25,"Streptocephalus dichotomus Baird, 1860","Ahmednagar college, Ahilyanagar, Maharashtra",PreservedSpecimen,Animalia,Arthropoda,Branchiopoda,Anostraca,Streptocephalidae,Streptocephalus,dichotomus,species,,2021-07-11,,"Pimpalgaon Joga dam, Pune, Maharashtra",Maharashtra,India,pool,19.3657,73.8054,WGS84,Avinash Vanjare | Prashant Katke,Sameer Padhye,
ACA-FIBL-26,"Streptocephalus dichotomus Baird, 1860","Ahmednagar college, Ahilyanagar, Maharashtra",MaterialCitation,Animalia,Arthropoda,Branchiopoda,Anostraca,Streptocephalidae,Streptocephalus,dichotomus,species,,2021-08-20,,"Latur MIDC, Latur, Maharashtra",Maharashtra,India,pool,18.3736,76.4858,WGS84,Avinash Vanjare | Prashant Katke,Sameer Padhye,"Vanjare AI, Katke PM, Padhye SM (2024) Large branchiopods (Anostraca, Notostraca, Laevicaudata, Spinicaudata) from the semi-arid regions of western India. Journal of Crustacean Biology 44 (3): ruae050. https://doi.org/10.1093/jcbiol/ruae050"
ACA-FIBL-27,"Streptocephalus dichotomus Baird, 1860","Ahmednagar college, Ahilyanagar, Maharashtra",MaterialCitation,Animalia,Arthropoda,Branchiopoda,Anostraca,Streptocephalidae,Streptocephalus,dichotomus,species,,2021-08-20,,"Murud Akola quarry, Latur, Maharashtra",Maharashtra,India,pool,18.3839,76.4136,WGS84,Avinash Vanjare | Prashant Katke,Sameer Padhye,"Vanjare AI, Katke PM, Padhye SM (2024) Large branchiopods (Anostraca, Notostraca, Laevicaudata, Spinicaudata) from the semi-arid regions of western India. Journal of Crustacean Biology 44 (3): ruae050. https://doi.org/10.1093/jcbiol/ruae050"
ACA-FIBL-28,"Streptocephalus dichotomus Baird, 1860","Ahmednagar college, Ahilyanagar, Maharashtra",MaterialCitation,Animalia,Arthropoda,Branchiopoda,Anostraca,Streptocephalidae,Streptocephalus,dichotomus,species,,2021-11-11,,"Ankai-Tankai fort, Nashik, Maharashtra",Maharashtra,India,pool,20.188,74.4437,WGS84,Avinash Vanjare | Prashant Katke,Sameer Padhye,"Vanjare AI, Katke PM, Padhye SM (2024) Large branchiopods (Anostraca, Notostraca, Laevicaudata, Spinicaudata) from the semi-arid regions of western India. Journal of Crustacean Biology 44 (3): ruae050. https://doi.org/10.1093/jcbiol/ruae050"
ACA-FIBL-29,"Streptocephalus dichotomus Baird, 1860","Ahmednagar college, Ahilyanagar, Maharashtra",PreservedSpecimen,Animalia,Arthropoda,Branchiopoda,Anostraca,Streptocephalidae,Streptocephalus,dichotomus,species,,2021-11-14,,"Visapur fort tank, Pune, Maharashtra",Maharashtra,India,pool,18.7219,73.488,WGS84,Avinash Vanjare | Prashant Katke,Sameer Padhye,
ACA-FIBL-30,"Streptocephalus dichotomus Baird, 1860","Ahmednagar college, Ahilyanagar, Maharashtra",PreservedSpecimen,Animalia,Arthropoda,Branchiopoda,Anostraca,Streptocephalidae,Streptocephalus,dichotomus,species,,2021-11-14,,"Visapur fort tank, Pune, Maharashtra",Maharashtra,India,pool,18.7201,73.4906,WGS84,Avinash Vanjare | Prashant Katke,Sameer Padhye,
ACA-FIBL-31,"Streptocephalus dichotomus Baird, 1860","Ahmednagar college, Ahilyanagar, Maharashtra",PreservedSpecimen,Animalia,Arthropoda,Branchiopoda,Anostraca,Streptocephalidae,Streptocephalus,dichotomus,species,,2022-06-27,,"Manjarsumba Bandhara, Ahilyanagar, Maharashtra",Maharashtra,India,pool,19.2447,74.7503,WGS84,Avinash Vanjare | Prashant Katke,Sameer Padhye,
ACA-FIBL-32,"Streptocephalus dichotomus Baird, 1860","Ahmednagar college, Ahilyanagar, Maharashtra",MaterialCitation,Animalia,Arthropoda,Branchiopoda,Anostraca,Streptocephalidae,Streptocephalus,dichotomus,species,,2022-06-27,,"Manjarsumba, Ahilyanagar, Maharashtra",Maharashtra,India,pool,19.244,74.751,WGS84,Avinash Vanjare | Prashant Katke,Sameer Padhye,"Vanjare AI, Katke PM, Padhye SM (2024) Large branchiopods (Anostraca, Notostraca, Laevicaudata, Spinicaudata) from the semi-arid regions of western India. Journal of Crustacean Biology 44 (3): ruae050. https://doi.org/10.1093/jcbiol/ruae050"
ACA-FIBL-33,"Streptocephalus dichotomus Baird, 1860","Ahmednagar college, Ahilyanagar, Maharashtra",MaterialCitation,Animalia,Arthropoda,Branchiopoda,Anostraca,Streptocephalidae,Streptocephalus,dichotomus,species,,2022-07-02,,"Ambajogai, Beed, Maharashtra",Maharashtra,India,pool,18.737,76.361,WGS84,Avinash Vanjare | Prashant Katke,Sameer Padhye,"Vanjare AI, Katke PM, Padhye SM (2024) Large branchiopods (Anostraca, Notostraca, Laevicaudata, Spinicaudata) from the semi-arid regions of western India. Journal of Crustacean Biology 44 (3): ruae050. https://doi.org/10.1093/jcbiol/ruae050"
ACA-FIBL-34,"Streptocephalus dichotomus Baird, 1860","Ahmednagar college, Ahilyanagar, Maharashtra",MaterialCitation,Animalia,Arthropoda,Branchiopoda,Anostraca,Streptocephalidae,Streptocephalus,dichotomus,species,,2022-07-02,,"Ambajogai, Beed, Maharashtra",Maharashtra,India,pool,18.7278,76.3633,WGS84,Avinash Vanjare | Prashant Katke,Sameer Padhye,"Vanjare AI, Katke PM, Padhye SM (2024) Large branchiopods (Anostraca, Notostraca, Laevicaudata, Spinicaudata) from the semi-arid regions of western India. Journal of Crustacean Biology 44 (3): ruae050. https://doi.org/10.1093/jcbiol/ruae050"
ACA-FIBL-35,"Streptocephalus dichotomus Baird, 1860","Ahmednagar college, Ahilyanagar, Maharashtra",MaterialCitation,Animalia,Arthropoda,Branchiopoda,Anostraca,Streptocephalidae,Streptocephalus,dichotomus,species,,2022-07-02,,"Parali Vaijnath, Beed, Maharashtra",Maharashtra,India,pool,18.783,76.4714,WGS84,Avinash Vanjare | Prashant Katke,Sameer Padhye,"Vanjare AI, Katke PM, Padhye SM (2024) Large branchiopods (Anostraca, Notostraca, Laevicaudata, Spinicaudata) from the semi-arid regions of western India. Journal of Crustacean Biology 44 (3): ruae050. https://doi.org/10.1093/jcbiol/ruae050"
ACA-FIBL-36,"Streptocephalus dichotomus Baird, 1860","Ahmednagar college, Ahilyanagar, Maharashtra",PreservedSpecimen,Animalia,Arthropoda,Branchiopoda,Anostraca,Streptocephalidae,Streptocephalus,dichotomus,species,,2022-07-02,,"Parali ghat, Beed, Maharashtra",Maharashtra,India,pool,18.8186,76.4867,WGS84,Avinash Vanjare | Prashant Katke,Sameer Padhye,
ACA-FIBL-37,"Streptocephalus dichotomus Baird, 1860","Ahmednagar college, Ahilyanagar, Maharashtra",PreservedSpecimen,Animalia,Arthropoda,Branchiopoda,Anostraca,Streptocephalidae,Streptocephalus,dichotomus,species,,2022-07-02,,"Kaij, Beed, Maharashtra",Maharashtra,India,pool,18.7231,76.0467,WGS84,Avinash Vanjare | Prashant Katke,Sameer Padhye,
ACA-FIBL-38,"Streptocephalus dichotomus Baird, 1860","Ahmednagar college, Ahilyanagar, Maharashtra",MaterialCitation,Animalia,Arthropoda,Branchiopoda,Anostraca,Streptocephalidae,Streptocephalus,dichotomus,species,,2022-07-03,,"Murud Akola quarry, Latur, Maharashtra",Maharashtra,India,pool,18.383,76.413,WGS84,Avinash Vanjare | Prashant Katke,Sameer Padhye,"Vanjare AI, Katke PM, Padhye SM (2024) Large branchiopods (Anostraca, Notostraca, Laevicaudata, Spinicaudata) from the semi-arid regions of western India. Journal of Crustacean Biology 44 (3): ruae050. https://doi.org/10.1093/jcbiol/ruae050"
ACA-FIBL-39,"Streptocephalus dichotomus Baird, 1860","Ahmednagar college, Ahilyanagar, Maharashtra",MaterialCitation,Animalia,Arthropoda,Branchiopoda,Anostraca,Streptocephalidae,Streptocephalus,dichotomus,species,,2022-07-09,,"Harya Karjule, Ahilyanagar, Maharashtra",Maharashtra,India,pool,19.1726,74.3136,WGS84,Avinash Vanjare | Prashant Katke,Sameer Padhye,"Vanjare AI, Katke PM, Padhye SM (2024) Large branchiopods (Anostraca, Notostraca, Laevicaudata, Spinicaudata) from the semi-arid regions of western India. Journal of Crustacean Biology 44 (3): ruae050. https://doi.org/10.1093/jcbiol/ruae050"
ACA-FIBL-40,"Streptocephalus dichotomus Baird, 1860","Ahmednagar college, Ahilyanagar, Maharashtra",MaterialCitation,Animalia,Arthropoda,Branchiopoda,Anostraca,Streptocephalidae,Streptocephalus,dichotomus,species,,2022-07-10,,"Nandur pathar, Ahilyanagar, Maharashtra",Maharashtra,India,pond,19.11,74.328,WGS84,Avinash Vanjare | Prashant Katke,Sameer Padhye,"Vanjare AI, Katke PM, Padhye SM (2024) Large branchiopods (Anostraca, Notostraca, Laevicaudata, Spinicaudata) from the semi-arid regions of western India. Journal of Crustacean Biology 44 (3): ruae050. https://doi.org/10.1093/jcbiol/ruae050"
ACA-FIBL-41,"Streptocephalus dichotomus Baird, 1860","Ahmednagar college, Ahilyanagar, Maharashtra",PreservedSpecimen,Animalia,Arthropoda,Branchiopoda,Anostraca,Streptocephalidae,Streptocephalus,dichotomus,species,,2022-07-14,,"Manjarsumba Bandhara, Ahilyanagar, Maharashtra",Maharashtra,India,pool,19.2447,74.7503,WGS84,Avinash Vanjare | Prashant Katke,Sameer Padhye,
ACA-FIBL-42,"Streptocephalus dichotomus Baird, 1860","Ahmednagar college, Ahilyanagar, Maharashtra",MaterialCitation,Animalia,Arthropoda,Branchiopoda,Anostraca,Streptocephalidae,Streptocephalus,dichotomus,species,,2023-07-16,,"Kapsi, Beed, Maharashtra",Maharashtra,India,pond,18.9639,75.241,WGS84,Avinash Vanjare | Prashant Katke,Sameer Padhye,"Vanjare AI, Katke PM, Padhye SM (2024) Large branchiopods (Anostraca, Notostraca, Laevicaudata, Spinicaudata) from the semi-arid regions of western India. Journal of Crustacean Biology 44 (3): ruae050. https://doi.org/10.1093/jcbiol/ruae050"
ACA-FIBL-43,"Streptocephalus dichotomus Baird, 1860","Ahmednagar college, Ahilyanagar, Maharashtra",MaterialCitation,Animalia,Arthropoda,Branchiopoda,Anostraca,Streptocephalidae,Streptocephalus,dichotomus,species,,2023-07-16,,"Suppa, Beed, Maharashtra",Maharashtra,India,pool,18.8765,75.3629,WGS84,Avinash Vanjare | Prashant Katke,Sameer Padhye,"Vanjare AI, Katke PM, Padhye SM (2024) Large branchiopods (Anostraca, Notostraca, Laevicaudata, Spinicaudata) from the semi-arid regions of western India. Journal of Crustacean Biology 44 (3): ruae050. https://doi.org/10.1093/jcbiol/ruae050"
ACA-FIBL-44,"Streptocephalus dichotomus Baird, 1860","Ahmednagar college, Ahilyanagar, Maharashtra",MaterialCitation,Animalia,Arthropoda,Branchiopoda,Anostraca,Streptocephalidae,Streptocephalus,dichotomus,species,,2023-07-16,,"Patoda, Beed, Maharashtra",Maharashtra,India,pool,18.8679,75.3737,WGS84,Avinash Vanjare | Prashant Katke,Sameer Padhye,"Vanjare AI, Katke PM, Padhye SM (2024) Large branchiopods (Anostraca, Notostraca, Laevicaudata, Spinicaudata) from the semi-arid regions of western India. Journal of Crustacean Biology 44 (3): ruae050. https://doi.org/10.1093/jcbiol/ruae050"
ACA-FIBL-45,"Streptocephalus dichotomus Baird, 1860","Ahmednagar college, Ahilyanagar, Maharashtra",MaterialCitation,Animalia,Arthropoda,Branchiopoda,Anostraca,Streptocephalidae,Streptocephalus,dichotomus,species,,2023-07-16,,"Bedarwadi, Beed, Maharashtra",Maharashtra,India,pool,18.8983,75.3764,WGS84,Avinash Vanjare | Prashant Katke,Sameer Padhye,"Vanjare AI, Katke PM, Padhye SM (2024) Large branchiopods (Anostraca, Notostraca, Laevicaudata, Spinicaudata) from the semi-arid regions of western India. Journal of Crustacean Biology 44 (3): ruae050. https://doi.org/10.1093/jcbiol/ruae050"
ACA-FIBL-46,"Streptocephalus dichotomus Baird, 1860","Ahmednagar college, Ahilyanagar, Maharashtra",MaterialCitation,Animalia,Arthropoda,Branchiopoda,Anostraca,Streptocephalidae,Streptocephalus,dichotomus,species,,2023-07-16,,"Beed Road, Moha, Beed, Maharashtra",Maharashtra,India,pool,18.7887,75.3563,WGS84,Avinash Vanjare | Prashant Katke,Sameer Padhye,"Vanjare AI, Katke PM, Padhye SM (2024) Large branchiopods (Anostraca, Notostraca, Laevicaudata, Spinicaudata) from the semi-arid regions of western India. Journal of Crustacean Biology 44 (3): ruae050. https://doi.org/10.1093/jcbiol/ruae050"
ACA-FIBL-47,"Streptocephalus dichotomus Baird, 1860","Ahmednagar college, Ahilyanagar, Maharashtra",MaterialCitation,Animalia,Arthropoda,Branchiopoda,Anostraca,Streptocephalidae,Streptocephalus,dichotomus,species,,2023-07-16,,"Patoda-Sautada road, Beed, Maharashtra",Maharashtra,India,pool,18.8476,75.3824,WGS84,Avinash Vanjare | Prashant Katke,Sameer Padhye,"Vanjare AI, Katke PM, Padhye SM (2024) Large branchiopods (Anostraca, Notostraca, Laevicaudata, Spinicaudata) from the semi-arid regions of western India. Journal of Crustacean Biology 44 (3): ruae050. https://doi.org/10.1093/jcbiol/ruae050"
ACA-FIBL-48,"Streptocephalus dichotomus Baird, 1860","Ahmednagar college, Ahilyanagar, Maharashtra",PreservedSpecimen,Animalia,Arthropoda,Branchiopoda,Anostraca,Streptocephalidae,Streptocephalus,dichotomus,species,,2023-08-02,,"Sinnar Windmills, Nashik, Maharashtra",Maharashtra,India,pool,19.8262,73.9279,WGS84,Avinash Vanjare | Prashant Katke,Sameer Padhye,
ACA-FIBL-49,"Streptocephalus dichotomus Baird, 1860","Ahmednagar college, Ahilyanagar, Maharashtra",MaterialCitation,Animalia,Arthropoda,Branchiopoda,Anostraca,Streptocephalidae,Streptocephalus,dichotomus,species,,2023-08-06,,"Tembhurni, Jalna, Maharashtra",Maharashtra,India,pool,20.0699,76.0063,WGS84,Avinash Vanjare | Prashant Katke,Sameer Padhye,"Vanjare AI, Katke PM, Padhye SM (2024) Large branchiopods (Anostraca, Notostraca, Laevicaudata, Spinicaudata) from the semi-arid regions of western India. Journal of Crustacean Biology 44 (3): ruae050. https://doi.org/10.1093/jcbiol/ruae050"
ACA-FIBL-50,"Streptocephalus dichotomus Baird, 1860","Ahmednagar college, Ahilyanagar, Maharashtra",PreservedSpecimen,Animalia,Arthropoda,Branchiopoda,Anostraca,Streptocephalidae,Streptocephalus,dichotomus,species,,2023-10-11,,"Chandbibi mahal, Ahilyanagar, Maharashtra",Maharashtra,India,pool,19.0926,74.8417,WGS84,Avinash Vanjare | Prashant Katke,Sameer Padhye,
ACA-FIBL-51,"Streptocephalus dichotomus Baird, 1860","Ahmednagar college, Ahilyanagar, Maharashtra",PreservedSpecimen,Animalia,Arthropoda,Branchiopoda,Anostraca,Streptocephalidae,Streptocephalus,dichotomus,species,,2024-06-17,,"Dattapur, Buldhana, Maharashtra",Maharashtra,India,pond,20.5391,76.0954,WGS84,Avinash Vanjare | Prashant Katke,Sameer Padhye,
ACA-FIBL-52,"Streptocephalus dichotomus Baird, 1860","Ahmednagar college, Ahilyanagar, Maharashtra",PreservedSpecimen,Animalia,Arthropoda,Branchiopoda,Anostraca,Streptocephalidae,Streptocephalus,dichotomus,species,,2024-06-17,,"Fardapur phata, Chhatrapati Sambhajinagar, Maharashtra",Maharashtra,India,pool,20.595,75.7477,WGS84,Avinash Vanjare | Prashant Katke,Sameer Padhye,
ACA-FIBL-53,"Streptocephalus dichotomus Baird, 1860","Ahmednagar college, Ahilyanagar, Maharashtra",PreservedSpecimen,Animalia,Arthropoda,Branchiopoda,Anostraca,Streptocephalidae,Streptocephalus,dichotomus,species,,2024-06-17,,"Tondapur, Jalgaon, Maharashtra",Maharashtra,India,pond,20.5931,75.8194,WGS84,Avinash Vanjare | Prashant Katke,Sameer Padhye,
ACA-FIBL-54,"Streptocephalus dichotomus Baird, 1860","Ahmednagar college, Ahilyanagar, Maharashtra",PreservedSpecimen,Animalia,Arthropoda,Branchiopoda,Anostraca,Streptocephalidae,Streptocephalus,dichotomus,species,,2024-06-18,,"Gondhankhed, Akola, Maharashtra",Maharashtra,India,pond,20.5279,76.3007,WGS84,Avinash Vanjare | Prashant Katke,Sameer Padhye,
ACA-FIBL-55,"Streptocephalus dichotomus Baird, 1860","Ahmednagar college, Ahilyanagar, Maharashtra",PreservedSpecimen,Animalia,Arthropoda,Branchiopoda,Anostraca,Streptocephalidae,Streptocephalus,dichotomus,species,,2024-06-18,,"Khamgaon phata, Akola, Maharashtra",Maharashtra,India,pool,20.6711,76.5154,WGS84,Avinash Vanjare | Prashant Katke,Sameer Padhye,
ACA-FIBL-56,"Streptocephalus dichotomus Baird, 1860","Ahmednagar college, Ahilyanagar, Maharashtra",PreservedSpecimen,Animalia,Arthropoda,Branchiopoda,Anostraca,Streptocephalidae,Streptocephalus,dichotomus,species,,2024-06-18,,"Balapur, Akola, Maharashtra",Maharashtra,India,pool,20.6659,76.73,WGS84,Avinash Vanjare | Prashant Katke,Sameer Padhye,
ACA-FIBL-57,"Streptocephalus dichotomus Baird, 1860","Ahmednagar college, Ahilyanagar, Maharashtra",PreservedSpecimen,Animalia,Arthropoda,Branchiopoda,Anostraca,Streptocephalidae,Streptocephalus,dichotomus,species,,2024-06-18,,"Kanhere, Akola, Maharashtra",Maharashtra,India,pond,20.6594,76.8272,WGS84,Avinash Vanjare | Prashant Katke,Sameer Padhye,
ACA-FIBL-58,"Streptocephalus dichotomus Baird, 1860","Ahmednagar college, Ahilyanagar, Maharashtra",PreservedSpecimen,Animalia,Arthropoda,Branchiopoda,Anostraca,Streptocephalidae,Streptocephalus,dichotomus,species,,2024-07-02,,"Supa windmills, Ahilyanagar, Maharashtra",Maharashtra,India,pool,18.9935,74.5355,WGS84,Avinash Vanjare | Prashant Katke,Sameer Padhye,
ACA-FIBL-59,"Streptocephalus dichotomus Baird, 1860","Ahmednagar college, Ahilyanagar, Maharashtra",PreservedSpecimen,Animalia,Arthropoda,Branchiopoda,Anostraca,Streptocephalidae,Streptocephalus,dichotomus,species,,2024-07-02,,"Sobalewadi, Parner, Ahilyanagar, Maharashtra",Maharashtra,India,pool,19.0224,74.43,WGS84,Avinash Vanjare | Prashant Katke,Sameer Padhye,
ACA-FIBL-60,"Streptocephalus dichotomus Baird, 1860","Ahmednagar college, Ahilyanagar, Maharashtra",PreservedSpecimen,Animalia,Arthropoda,Branchiopoda,Anostraca,Streptocephalidae,Streptocephalus,dichotomus,species,,2024-06-20,,"Chandbibi bund, Ahilyanagar, Maharashtra",Maharashtra,India,pool,19.0953,74.84,WGS84,Avinash Vanjare | Prashant Katke,Sameer Padhye,
ACA-FIBL-61,"Streptocephalus dichotomus Baird, 1860","Ahmednagar college, Ahilyanagar, Maharashtra",PreservedSpecimen,Animalia,Arthropoda,Branchiopoda,Anostraca,Streptocephalidae,Streptocephalus,dichotomus,species,,2024-06-20,,"Chandbibi mahal, Ahilyanagar, Maharashtra",Maharashtra,India,pool,19.0926,74.8417,WGS84,Avinash Vanjare | Prashant Katke,Sameer Padhye,
ACA-FIBL-62,"Streptocephalus dichotomus Baird, 1860","Ahmednagar college, Ahilyanagar, Maharashtra",PreservedSpecimen,Animalia,Arthropoda,Branchiopoda,Anostraca,Streptocephalidae,Streptocephalus,dichotomus,species,,2024-06-20,,"Chandbibi, Ahilyanagar, Maharashtra",Maharashtra,India,pool,19.0997,74.8361,WGS84,Avinash Vanjare | Prashant Katke,Sameer Padhye,
ACA-FIBL-63,"Streptocephalus dichotomus Baird, 1860","Ahmednagar college, Ahilyanagar, Maharashtra",PreservedSpecimen,Animalia,Arthropoda,Branchiopoda,Anostraca,Streptocephalidae,Streptocephalus,dichotomus,species,,2024-07-03,,"Diksal road, Karjat, Ahilyanagar, Maharashtra",Maharashtra,India,pool,18.6925,75.0148,WGS84,Avinash Vanjare | Prashant Katke,Sameer Padhye,
ACA-FIBL-64,"Streptocephalus dichotomus Baird, 1860","Ahmednagar college, Ahilyanagar, Maharashtra",PreservedSpecimen,Animalia,Arthropoda,Branchiopoda,Anostraca,Streptocephalidae,Streptocephalus,dichotomus,species,,2024-07-03,,"Babhulgaon Khalsa, Karjat, Ahilyanagar, Maharashtra",Maharashtra,India,pool,18.6913,75.0221,WGS84,Avinash Vanjare | Prashant Katke,Sameer Padhye,
ACA-FIBL-65,"Streptocephalus dichotomus Baird, 1860","Ahmednagar college, Ahilyanagar, Maharashtra",PreservedSpecimen,Animalia,Arthropoda,Branchiopoda,Anostraca,Streptocephalidae,Streptocephalus,dichotomus,species,,2024-07-03,,"Chincholi Kaldat, Karjat, Ahilyanagar, Maharashtra",Maharashtra,India,pond,18.6631,75.0143,WGS84,Avinash Vanjare | Prashant Katke,Sameer Padhye,
ACA-FIBL-66,"Streptocephalus dichotomus Baird, 1860","Ahmednagar college, Ahilyanagar, Maharashtra",PreservedSpecimen,Animalia,Arthropoda,Branchiopoda,Anostraca,Streptocephalidae,Streptocephalus,dichotomus,species,,2024-07-03,,"Pandhare wadi, Ahilyanagar, Maharashtra",Maharashtra,India,pool,18.8401,74.6537,WGS84,Avinash Vanjare | Prashant Katke,Sameer Padhye,
ACA-FIBL-67,"Streptocephalus dichotomus Baird, 1860","Ahmednagar college, Ahilyanagar, Maharashtra",PreservedSpecimen,Animalia,Arthropoda,Branchiopoda,Anostraca,Streptocephalidae,Streptocephalus,dichotomus,species,,2024-07-13,,"Deogaon, Jalna, Maharashtra",Maharashtra,India,pool,19.8507,75.7009,WGS84,Avinash Vanjare | Prashant Katke,Sameer Padhye,
ACA-FIBL-68,"Streptocephalus dichotomus Baird, 1860","Ahmednagar college, Ahilyanagar, Maharashtra",PreservedSpecimen,Animalia,Arthropoda,Branchiopoda,Anostraca,Streptocephalidae,Streptocephalus,dichotomus,species,,2024-07-13,,"Deomurti, Jalna",Maharashtra,India,pool,19.8741,75.9517,WGS84,Avinash Vanjare | Prashant Katke,Sameer Padhye,
ACA-FIBL-69,"Streptocephalus dichotomus Baird, 1860","Ahmednagar college, Ahilyanagar, Maharashtra",PreservedSpecimen,Animalia,Arthropoda,Branchiopoda,Anostraca,Streptocephalidae,Streptocephalus,dichotomus,species,,2024-07-13,,"Sindkhedraja, Buldhana",Maharashtra,India,pool,19.9382,76.0959,WGS84,Avinash Vanjare | Prashant Katke,Sameer Padhye,
ACA-FIBL-70,"Streptocephalus dichotomus Baird, 1860","Ahmednagar college, Ahilyanagar, Maharashtra",PreservedSpecimen,Animalia,Arthropoda,Branchiopoda,Anostraca,Streptocephalidae,Streptocephalus,dichotomus,species,,2024-07-13,,"Jaulka, Buldhana",Maharashtra,India,pool,19.9865,76.329,WGS84,Avinash Vanjare | Prashant Katke,Sameer Padhye,
ACA-FIBL-71,"Streptocephalus dichotomus Baird, 1860","Ahmednagar college, Ahilyanagar, Maharashtra",PreservedSpecimen,Animalia,Arthropoda,Branchiopoda,Anostraca,Streptocephalidae,Streptocephalus,dichotomus,species,,2024-07-13,,"Risod, Washim",Maharashtra,India,pool,19.9744,76.7712,WGS84,Avinash Vanjare | Prashant Katke,Sameer Padhye,
ACA-FIBL-72,"Streptocephalus dichotomus Baird, 1860","Ahmednagar college, Ahilyanagar, Maharashtra",PreservedSpecimen,Animalia,Arthropoda,Branchiopoda,Anostraca,Streptocephalidae,Streptocephalus,dichotomus,species,,2024-07-14,,"Tuljapur, Washim",Maharashtra,India,pool,20.478,77.436,WGS84,Avinash Vanjare | Prashant Katke,Sameer Padhye,
ACA-FIBL-73,"Streptocephalus dichotomus Baird, 1860","Ahmednagar college, Ahilyanagar, Maharashtra",PreservedSpecimen,Animalia,Arthropoda,Branchiopoda,Anostraca,Streptocephalidae,Streptocephalus,dichotomus,species,,2024-07-14,,"Pimpalgaon, Amravati",Maharashtra,India,pool,20.5885,77.7254,WGS84,Avinash Vanjare | Prashant Katke,Sameer Padhye,
ACA-FIBL-74,"Streptocephalus dichotomus Baird, 1860","Ahmednagar college, Ahilyanagar, Maharashtra",PreservedSpecimen,Animalia,Arthropoda,Branchiopoda,Anostraca,Streptocephalidae,Streptocephalus,dichotomus,species,,2024-07-14,,"Pimpri Kalga, Yavatmal",Maharashtra,India,pool,20.6106,77.8955,WGS84,Avinash Vanjare | Prashant Katke,Sameer Padhye,
ACA-FIBL-75,"Streptocephalus dichotomus Baird, 1860","Ahmednagar college, Ahilyanagar, Maharashtra",PreservedSpecimen,Animalia,Arthropoda,Branchiopoda,Anostraca,Streptocephalidae,Streptocephalus,dichotomus,species,,2024-07-14,,"Dhamangaon, Yavatmal",Maharashtra,India,pool,20.6783,78.2067,WGS84,Avinash Vanjare | Prashant Katke,Sameer Padhye,
ACA-FIBL-76,"Streptocephalus dichotomus Baird, 1860","Ahmednagar college, Ahilyanagar, Maharashtra",PreservedSpecimen,Animalia,Arthropoda,Branchiopoda,Anostraca,Streptocephalidae,Streptocephalus,dichotomus,species,,2024-07-15,,"Panchgaon, Nagpur",Maharashtra,India,pool,21.007,79.1927,WGS84,Avinash Vanjare | Prashant Katke,Sameer Padhye,
ACA-FIBL-77,"Streptocephalus dichotomus Baird, 1860","Ahmednagar college, Ahilyanagar, Maharashtra",PreservedSpecimen,Animalia,Arthropoda,Branchiopoda,Anostraca,Streptocephalidae,Streptocephalus,dichotomus,species,,2024-07-15,,"Uti, Nagpur",Maharashtra,India,pool,20.952,79.2228,WGS84,Avinash Vanjare | Prashant Katke,Sameer Padhye,
ACA-FIBL-78,"Streptocephalus dichotomus Baird, 1860","Ahmednagar college, Ahilyanagar, Maharashtra",PreservedSpecimen,Animalia,Arthropoda,Branchiopoda,Anostraca,Streptocephalidae,Streptocephalus,dichotomus,species,,2024-07-19,,"Nighoj kund, Pune",Maharashtra,India,pool,18.9321,74.2623,WGS84,Avinash Vanjare | Prashant Katke,Sameer Padhye,
ACA-FIBL-79,"Streptocephalus dichotomus Baird, 1860","Ahmednagar college, Ahilyanagar, Maharashtra",PreservedSpecimen,Animalia,Arthropoda,Branchiopoda,Anostraca,Streptocephalidae,Streptocephalus,dichotomus,species,,2024-07-19,,"Sone Sangavi, Pune",Maharashtra,India,pond,18.8274,74.2264,WGS84,Avinash Vanjare | Prashant Katke,Sameer Padhye,
ACA-FIBL-80,"Streptocephalus dichotomus Baird, 1860","Ahmednagar college, Ahilyanagar, Maharashtra",PreservedSpecimen,Animalia,Arthropoda,Branchiopoda,Anostraca,Streptocephalidae,Streptocephalus,dichotomus,species,,2024-07-19,,"Sone Sangavi, Pune",Maharashtra,India,pool,18.8175,74.2398,WGS84,Avinash Vanjare | Prashant Katke,Sameer Padhye,
ACA-FIBL-81,"Streptocephalus dichotomus Baird, 1860","Ahmednagar college, Ahilyanagar, Maharashtra",PreservedSpecimen,Animalia,Arthropoda,Branchiopoda,Anostraca,Streptocephalidae,Streptocephalus,dichotomus,species,,2024-07-21,,"Pimpala, Dharashiv",Maharashtra,India,pool,17.8232,76.0174,WGS84,Avinash Vanjare | Prashant Katke,Sameer Padhye,
ACA-FIBL-82,"Streptocephalus dichotomus Baird, 1860","Ahmednagar college, Ahilyanagar, Maharashtra",PreservedSpecimen,Animalia,Arthropoda,Branchiopoda,Anostraca,Streptocephalidae,Streptocephalus,dichotomus,species,,2024-07-21,,"Pimpala, Dharashiv",Maharashtra,India,pool,17.8286,76.0208,WGS84,Avinash Vanjare | Prashant Katke,Sameer Padhye,
ACA-FIBL-83,"Streptocephalus dichotomus Baird, 1860","Ahmednagar college, Ahilyanagar, Maharashtra",PreservedSpecimen,Animalia,Arthropoda,Branchiopoda,Anostraca,Streptocephalidae,Streptocephalus,dichotomus,species,,2024-07-21,,"Deokurli, Dharashiv",Maharashtra,India,pool,17.8302,76.0227,WGS84,Avinash Vanjare | Prashant Katke,Sameer Padhye,
ACA-FIBL-84,"Streptocephalus dichotomus Baird, 1860","Ahmednagar college, Ahilyanagar, Maharashtra",PreservedSpecimen,Animalia,Arthropoda,Branchiopoda,Anostraca,Streptocephalidae,Streptocephalus,dichotomus,species,,2024-07-21,,"Deokurli, Dharashiv",Maharashtra,India,pool,17.8291,76.0246,WGS84,Avinash Vanjare | Prashant Katke,Sameer Padhye,
ACA-FIBL-85,"Streptocephalus dichotomus Baird, 1860","Ahmednagar college, Ahilyanagar, Maharashtra",PreservedSpecimen,Animalia,Arthropoda,Branchiopoda,Anostraca,Streptocephalidae,Streptocephalus,dichotomus,species,,2024-07-21,,"Deokurli, Dharashiv",Maharashtra,India,pool,17.8299,76.0248,WGS84,Avinash Vanjare | Prashant Katke,Sameer Padhye,
ACA-FIBL-86,"Streptocephalus dichotomus Baird, 1860","Ahmednagar college, Ahilyanagar, Maharashtra",PreservedSpecimen,Animalia,Arthropoda,Branchiopoda,Anostraca,Streptocephalidae,Streptocephalus,dichotomus,species,,2024-07-21,,"Boramni, Solapur",Maharashtra,India,pool,17.7497,76.0396,WGS84,Avinash Vanjare | Prashant Katke,Sameer Padhye,
ACA-FIBL-87,"Streptocephalus dichotomus Baird, 1860","Ahmednagar college, Ahilyanagar, Maharashtra",PreservedSpecimen,Animalia,Arthropoda,Branchiopoda,Anostraca,Streptocephalidae,Streptocephalus,dichotomus,species,,2024-07-21,,"Kumbhari, Solapur",Maharashtra,India,pool,17.6427,75.9938,WGS84,Avinash Vanjare | Prashant Katke,Sameer Padhye,
ACA-FIBL-88,"Streptocephalus dichotomus Baird, 1860","Ahmednagar college, Ahilyanagar, Maharashtra",PreservedSpecimen,Animalia,Arthropoda,Branchiopoda,Anostraca,Streptocephalidae,Streptocephalus,dichotomus,species,,2024-07-24,,"Ankai-Tankai fort, Nashik, Maharashtra",Maharashtra,India,pool,20.188,74.4437,WGS84,Avinash Vanjare | Prashant Katke | Sagar Bawake,Sameer Padhye,
ACA-FIBL-89,"Streptocephalus dichotomus Baird, 1860","Ahmednagar college, Ahilyanagar, Maharashtra",PreservedSpecimen,Animalia,Arthropoda,Branchiopoda,Anostraca,Streptocephalidae,Streptocephalus,dichotomus,species,,2024-07-27,,"Bhalawani, Ahilyanagar, Maharashtra",Maharashtra,India,pool,19.1544,74.4944,WGS84,Avinash Vanjare | Prashant Katke,Sameer Padhye,
ACA-FIBL-90,"Streptocephalus dichotomus Baird, 1860","Ahmednagar college, Ahilyanagar, Maharashtra",PreservedSpecimen,Animalia,Arthropoda,Branchiopoda,Anostraca,Streptocephalidae,Streptocephalus,dichotomus,species,,2024-07-27,,"Sinnar Windmills, Nashik, Maharashtra",Maharashtra,India,pond,19.8176,73.9212,WGS84,Avinash Vanjare | Prashant Katke,Sameer Padhye,
ACA-FIBL-91,"Streptocephalus dichotomus Baird, 1860","Ahmednagar college, Ahilyanagar, Maharashtra",PreservedSpecimen,Animalia,Arthropoda,Branchiopoda,Anostraca,Streptocephalidae,Streptocephalus,dichotomus,species,,2024-07-27,,"Sinnar Windmills, Nashik, Maharashtra",Maharashtra,India,pool,19.8262,73.9279,WGS84,Avinash Vanjare | Prashant Katke,Sameer Padhye,
ACA-FIBL-92,"Streptocephalus dichotomus Baird, 1860","Ahmednagar college, Ahilyanagar, Maharashtra",PreservedSpecimen,Animalia,Arthropoda,Branchiopoda,Anostraca,Streptocephalidae,Streptocephalus,dichotomus,species,,2024-07-28,,"Saptashrungi, Nashik",Maharashtra,India,pool,20.4005,73.895,WGS84,Avinash Vanjare | Prashant Katke,Sameer Padhye,
ACA-FIBL-93,"Streptocephalus dichotomus Baird, 1860","Ahmednagar college, Ahilyanagar, Maharashtra",PreservedSpecimen,Animalia,Arthropoda,Branchiopoda,Anostraca,Streptocephalidae,Streptocephalus,dichotomus,species,,2024-07-28,,"Saptashrungi, Nashik",Maharashtra,India,pool,20.4016,73.8928,WGS84,Avinash Vanjare | Prashant Katke,Sameer Padhye,
ACA-FIBL-94,"Streptocephalus dichotomus Baird, 1860","Ahmednagar college, Ahilyanagar, Maharashtra",PreservedSpecimen,Animalia,Arthropoda,Branchiopoda,Anostraca,Streptocephalidae,Streptocephalus,dichotomus,species,,2024-07-28,,"Saptashrungi, Nashik",Maharashtra,India,pool,20.4034,73.8918,WGS84,Avinash Vanjare | Prashant Katke,Sameer Padhye,
ACA-FIBL-95,"Streptocephalus dichotomus Baird, 1860","Ahmednagar college, Ahilyanagar, Maharashtra",PreservedSpecimen,Animalia,Arthropoda,Branchiopoda,Anostraca,Streptocephalidae,Streptocephalus,dichotomus,species,,2024-08-03,,"Nimgaon Daku, Ahilyanagar, Maharashtra",Maharashtra,India,pool,18.5837,75.1328,WGS84,Avinash Vanjare | Prashant Katke,Sameer Padhye,
ACA-FIBL-96,"Streptocephalus dichotomus Baird, 1860","Ahmednagar college, Ahilyanagar, Maharashtra",PreservedSpecimen,Animalia,Arthropoda,Branchiopoda,Anostraca,Streptocephalidae,Streptocephalus,dichotomus,species,,2024-08-03,,"Beed Road, Moha, Beed, Maharashtra",Maharashtra,India,pool,18.7885,75.3562,WGS84,Avinash Vanjare | Prashant Katke,Sameer Padhye,
ACA-FIBL-97,"Streptocephalus dichotomus Baird, 1860","Ahmednagar college, Ahilyanagar, Maharashtra",PreservedSpecimen,Animalia,Arthropoda,Branchiopoda,Anostraca,Streptocephalidae,Streptocephalus,dichotomus,species,,2024-08-03,,"Bedarwadi, Beed, Maharashtra",Maharashtra,India,pool,18.8983,75.3764,WGS84,Avinash Vanjare | Prashant Katke,Sameer Padhye,
ACA-FIBL-98,"Streptocephalus dichotomus Baird, 1860","Ahmednagar college, Ahilyanagar, Maharashtra",PreservedSpecimen,Animalia,Arthropoda,Branchiopoda,Anostraca,Streptocephalidae,Streptocephalus,dichotomus,species,,2024-08-03,,"Bedarwadi, Beed, Maharashtra",Maharashtra,India,pool,18.8969,75.3769,WGS84,Avinash Vanjare | Prashant Katke,Sameer Padhye,
ACA-FIBL-99,"Streptocephalus dichotomus Baird, 1860","Ahmednagar college, Ahilyanagar, Maharashtra",PreservedSpecimen,Animalia,Arthropoda,Branchiopoda,Anostraca,Streptocephalidae,Streptocephalus,dichotomus,species,,2024-08-03,,"Chincholi, Beed",Maharashtra,India,pool,18.9429,75.2634,WGS84,Avinash Vanjare | Prashant Katke,Sameer Padhye,
ACA-FIBL-100,"Streptocephalus dichotomus Baird, 1860","Ahmednagar college, Ahilyanagar, Maharashtra",PreservedSpecimen,Animalia,Arthropoda,Branchiopoda,Anostraca,Streptocephalidae,Streptocephalus,dichotomus,species,,2024-08-03,,"Chincholi, Beed",Maharashtra,India,pool,18.9507,75.265,WGS84,Avinash Vanjare | Prashant Katke,Sameer Padhye,
ACA-FIBL-101,"Streptocephalus dichotomus Baird, 1860","Ahmednagar college, Ahilyanagar, Maharashtra",PreservedSpecimen,Animalia,Arthropoda,Branchiopoda,Anostraca,Streptocephalidae,Streptocephalus,dichotomus,species,,2024-08-11,,"Sinnar Windmills, Nashik, Maharashtra",Maharashtra,India,pool,19.8262,73.9279,WGS84,Avinash Vanjare | Prashant Katke,Sameer Padhye,
ACA-FIBL-102,"Streptocephalus dichotomus Baird, 1860","Ahmednagar college, Ahilyanagar, Maharashtra",PreservedSpecimen,Animalia,Arthropoda,Branchiopoda,Anostraca,Streptocephalidae,Streptocephalus,dichotomus,species,,2024-08-17,,"Ajmir Saundane, Nashik",Maharashtra,India,pool,20.5967,74.2673,WGS84,Avinash Vanjare | Prashant Katke,Sameer Padhye,
ACA-FIBL-103,"Streptocephalus dichotomus Baird, 1860","Ahmednagar college, Ahilyanagar, Maharashtra",PreservedSpecimen,Animalia,Arthropoda,Branchiopoda,Anostraca,Streptocephalidae,Streptocephalus,dichotomus,species,,2024-08-17,,"Ajmir Saundane, Nashik",Maharashtra,India,pool,20.5953,74.2671,WGS84,Avinash Vanjare | Prashant Katke,Sameer Padhye,
ACA-FIBL-104,"Streptocephalus dichotomus Baird, 1860","Ahmednagar college, Ahilyanagar, Maharashtra",PreservedSpecimen,Animalia,Arthropoda,Branchiopoda,Anostraca,Streptocephalidae,Streptocephalus,dichotomus,species,,2024-08-17,,"Ajmir Saundane, Nashik",Maharashtra,India,pool,20.5888,74.2668,WGS84,Avinash Vanjare | Prashant Katke,Sameer Padhye,
ACA-FIBL-105,"Streptocephalus dichotomus Baird, 1860","Ahmednagar college, Ahilyanagar, Maharashtra",PreservedSpecimen,Animalia,Arthropoda,Branchiopoda,Anostraca,Streptocephalidae,Streptocephalus,dichotomus,species,,2024-08-18,,"Chirai, Nashik",Maharashtra,India,pool,20.8321,74.3576,WGS84,Avinash Vanjare | Prashant Katke,Sameer Padhye,
ACA-FIBL-106,"Streptocephalus dichotomus Baird, 1860","Ahmednagar college, Ahilyanagar, Maharashtra",PreservedSpecimen,Animalia,Arthropoda,Branchiopoda,Anostraca,Streptocephalidae,Streptocephalus,dichotomus,species,,2024-07-10,,"Mhaismal, Chhatrapati Sambhajinagar, Maharashtra",Maharashtra,India,pool,20.0556,75.185,WGS84,Avinash Vanjare | Prashant Katke,Sameer Padhye,
ACA-FIBL-107,"Streptocephalus dichotomus Baird, 1860","Ahmednagar college, Ahilyanagar, Maharashtra",PreservedSpecimen,Animalia,Arthropoda,Branchiopoda,Anostraca,Streptocephalidae,Streptocephalus,dichotomus,species,,2024-07-10,,"Mhaismal, Chhatrapati Sambhajinagar, Maharashtra",Maharashtra,India,pool,20.0625,75.1767,WGS84,Avinash Vanjare | Prashant Katke,Sameer Padhye,
ACA-FIBL-108,"Streptocephalus dichotomus Baird, 1860","Ahmednagar college, Ahilyanagar, Maharashtra",PreservedSpecimen,Animalia,Arthropoda,Branchiopoda,Anostraca,Streptocephalidae,Streptocephalus,dichotomus,species,,2024-09-17,,"Gunjale, Ahilyanagar, Maharashtra",Maharashtra,India,pool,19.2787,74.8007,WGS84,Sahil Pawar | Prashant Katke,Sameer Padhye | Avinash Vanjare,
ACA-FIBL-109,"Streptocephalus dichotomus Baird, 1860",,MaterialCitation,Animalia,Arthropoda,Branchiopoda,Anostraca,Streptocephalidae,Streptocephalus,dichotomus,species,,2009,,"Visapur fort, Pune",Maharashtra,India,pool,18.7212,73.4898,WGS84,Sameer Padhye | Yugandhar Shinde,Sameer Padhye,"Padhye S, Timms B, Ghate HV (2016) Large branchiopod (Crustacea: Branchiopoda) egg morphology of Western Ghats, Maharashtra, India. Zootaxa 4079(2): 246-254."
ACA-FIBL-110,"Streptocephalus dichotomus Baird, 1860",,MaterialCitation,Animalia,Arthropoda,Branchiopoda,Anostraca,Streptocephalidae,Streptocephalus,dichotomus,species,,2010,,"MIT, Pune",Maharashtra,India,pool,18.5283,73.8164,WGS84,Sameer Padhye | Yugandhar Shinde,Sameer Padhye,"Padhye SM, Dahanukar N (2015) Distribution and assemblages of large branchiopods (Crustacea: Branchiopoda) of northern Western Ghats, India. Journal of Limnology 74(2): 371-380"
ACA-FIBL-111,"Streptocephalus dichotomus Baird, 1860",,MaterialCitation,Animalia,Arthropoda,Branchiopoda,Anostraca,Streptocephalidae,Streptocephalus,dichotomus,species,,2010,,"Alandi, Pune",Maharashtra,India,pool,18.6336,73.8722,WGS84,Sameer Padhye | Yugandhar Shinde,Sameer Padhye,"Padhye SM, Dahanukar N (2015) Distribution and assemblages of large branchiopods (Crustacea: Branchiopoda) of northern Western Ghats, India. Journal of Limnology 74(2): 371-380"
ACA-FIBL-112,"Streptocephalus dichotomus Baird, 1860",,MaterialCitation,Animalia,Arthropoda,Branchiopoda,Anostraca,Streptocephalidae,Streptocephalus,dichotomus,species,,2010,,"Alandi, Pune",Maharashtra,India,pond,18.6378,73.8803,WGS84,Sameer Padhye | Yugandhar Shinde,Sameer Padhye,"Padhye SM, Dahanukar N (2015) Distribution and assemblages of large branchiopods (Crustacea: Branchiopoda) of northern Western Ghats, India. Journal of Limnology 74(2): 371-380"
ACA-FIBL-113,"Streptocephalus dichotomus Baird, 1860",,MaterialCitation,Animalia,Arthropoda,Branchiopoda,Anostraca,Streptocephalidae,Streptocephalus,dichotomus,species,,2010,,"Ghoradeshwar, Pune",Maharashtra,India,pool,18.692,73.702,WGS84,Samadhan Phuge | Yugandhar Shinde,Sameer Padhye,"Padhye SM, Dahanukar N (2015) Distribution and assemblages of large branchiopods (Crustacea: Branchiopoda) of northern Western Ghats, India. Journal of Limnology 74(2): 371-380"
ACA-FIBL-114,"Streptocephalus dichotomus Baird, 1860",,MaterialCitation,Animalia,Arthropoda,Branchiopoda,Anostraca,Streptocephalidae,Streptocephalus,dichotomus,species,,2011,,"Dehu road, Pune",Maharashtra,India,pool,18.6786,73.7472,WGS84,Sameer Padhye | Avinash Vanjare,Sameer Padhye,"Padhye SM, Dahanukar N (2015) Distribution and assemblages of large branchiopods (Crustacea: Branchiopoda) of northern Western Ghats, India. Journal of Limnology 74(2): 371-380"
ACA-FIBL-115,"Streptocephalus dichotomus Baird, 1860",,MaterialCitation,Animalia,Arthropoda,Branchiopoda,Anostraca,Streptocephalidae,Streptocephalus,dichotomus,species,,2011,,"Rohida fort, Pune",Maharashtra,India,pool,18.1024,73.8211,WGS84,Samadhan Phuge | Yugandhar Shinde,Sameer Padhye,"Padhye SM, Dahanukar N (2015) Distribution and assemblages of large branchiopods (Crustacea: Branchiopoda) of northern Western Ghats, India. Journal of Limnology 74(2): 371-380"
ACA-FIBL-116,"Streptocephalus dichotomus Baird, 1860",,MaterialCitation,Animalia,Arthropoda,Branchiopoda,Anostraca,Streptocephalidae,Streptocephalus,dichotomus,species,,2012,,"Sinhagad, Pune",Maharashtra,India,pool,18.3657,73.7553,WGS84,Sameer Padhye | Yugandhar Shinde,Sameer Padhye,"Padhye SM, Dahanukar N (2015) Distribution and assemblages of large branchiopods (Crustacea: Branchiopoda) of northern Western Ghats, India. Journal of Limnology 74(2): 371-380"
ACA-FIBL-117,"Streptocephalus dichotomus Baird, 1860",,MaterialCitation,Animalia,Arthropoda,Branchiopoda,Anostraca,Streptocephalidae,Streptocephalus,dichotomus,species,,2012,,"Ajinkyatara, Satara",Maharashtra,India,pond,17.6714,73.9956,WGS84,Sameer Padhye | Siddharth Kulkarni,Sameer Padhye,"Padhye SM, Dahanukar N (2015) Distribution and assemblages of large branchiopods (Crustacea: Branchiopoda) of northern Western Ghats, India. Journal of Limnology 74(2): 371-380"
ACA-FIBL-118,"Streptocephalus dichotomus Baird, 1860",,MaterialCitation,Animalia,Arthropoda,Branchiopoda,Anostraca,Streptocephalidae,Streptocephalus,dichotomus,species,,2012,,"Alandi, Pune",Maharashtra,India,pond,18.612,73.8735,WGS84,Sameer Padhye | Yugandhar Shinde,Sameer Padhye,"Padhye SM, Dahanukar N (2015) Distribution and assemblages of large branchiopods (Crustacea: Branchiopoda) of northern Western Ghats, India. Journal of Limnology 74(2): 371-380"
ACA-FIBL-119,"Streptocephalus dichotomus Baird, 1860",,MaterialCitation,Animalia,Arthropoda,Branchiopoda,Anostraca,Streptocephalidae,Streptocephalus,dichotomus,species,,2012,,"Alandi, Pune",Maharashtra,India,pool,18.6799,73.7359,WGS84,Sameer Padhye | Yugandhar Shinde,Sameer Padhye,"Padhye SM, Dahanukar N (2015) Distribution and assemblages of large branchiopods (Crustacea: Branchiopoda) of northern Western Ghats, India. Journal of Limnology 74(2): 371-380"
ACA-FIBL-120,"Streptocephalus dichotomus Baird, 1860",,MaterialCitation,Animalia,Arthropoda,Branchiopoda,Anostraca,Streptocephalidae,Streptocephalus,dichotomus,species,,2011,,"Alkuti road, Ahilyanagar, Maharashtra",Maharashtra,India,pool,19.0714,74.218,WGS84,Samadhan Phuge | Yugandhar Shinde,Sameer Padhye,"Padhye SM, Kulkarni MR (2019) Occurrence data of large branchiopods in the Northern Western Ghats, India. Freshwater Metadata Journal 41: 1-6. https://doi.org/10.15504/fmj.2019.41"
ACA-FIBL-121,"Streptocephalus dichotomus Baird, 1860",,MaterialCitation,Animalia,Arthropoda,Branchiopoda,Anostraca,Streptocephalidae,Streptocephalus,dichotomus,species,,2013,,"Mhavshi, Satara",Maharashtra,India,pool,17.4359,73.9288,WGS84,Mihir Kulkarni | Shruti Paripatyadar,Sameer Padhye,"Padhye SM, Dahanukar N (2015) Distribution and assemblages of large branchiopods (Crustacea: Branchiopoda) of northern Western Ghats, India. Journal of Limnology 74(2): 371-380"
ACA-FIBL-122,"Streptocephalus dichotomus Baird, 1860",,MaterialCitation,Animalia,Arthropoda,Branchiopoda,Anostraca,Streptocephalidae,Streptocephalus,dichotomus,species,,2013,,"Masai, Kolhapur",Maharashtra,India,pool,16.8167,74.0667,WGS84,Sameer Padhye | Mihir Kulkarni,Sameer Padhye,"Padhye S, Timms B, Ghate HV (2016) Large branchiopod (Crustacea: Branchiopoda) egg morphology of Western Ghats, Maharashtra, India. Zootaxa 4079(2): 246-254."
ACA-FIBL-123,"Streptocephalus dichotomus Baird, 1860",,MaterialCitation,Animalia,Arthropoda,Branchiopoda,Anostraca,Streptocephalidae,Streptocephalus,dichotomus,species,,2011,,"Sinhagad fort, Pune",Maharashtra,India,pool,18.3657,73.7553,WGS84,Sameer Padhye | Yugandhar Shinde,Sameer Padhye,"Padhye S, Timms B, Ghate HV (2016) Large branchiopod (Crustacea: Branchiopoda) egg morphology of Western Ghats, Maharashtra, India. Zootaxa 4079(2): 246-254."
ACA-FIBL-124,"Streptocephalus dichotomus Baird, 1860",,MaterialCitation,Animalia,Arthropoda,Branchiopoda,Anostraca,Streptocephalidae,Streptocephalus,dichotomus,species,,2013,,"Visapur fort, Pune",Maharashtra,India,pool,18.7212,73.4898,WGS84,Mihir Kulkarni | Yugandhar Shinde,Sameer Padhye,"Padhye S, Timms B, Ghate HV (2016) Large branchiopod (Crustacea: Branchiopoda) egg morphology of Western Ghats, Maharashtra, India. Zootaxa 4079(2): 246-254."
ACA-FIBL-125,"Streptocephalus dichotomus Baird, 1860",,MaterialCitation,Animalia,Arthropoda,Branchiopoda,Anostraca,Streptocephalidae,Streptocephalus,dichotomus,species,,2013,,"Korigad fort, Pune",Maharashtra,India,pool,18.6202,73.3861,WGS84,Mihir Kulkarni | Yugandhar Shinde,Sameer Padhye,"Padhye SM, Dahanukar N (2015) Distribution and assemblages of large branchiopods (Crustacea: Branchiopoda) of northern Western Ghats, India. Journal of Limnology 74(2): 371-380"
ACA-FIBL-126,"Streptocephalus dichotomus Baird, 1860",,MaterialCitation,Animalia,Arthropoda,Branchiopoda,Anostraca,Streptocephalidae,Streptocephalus,dichotomus,species,,2013,,"Kenjalgad fort, Pune",Maharashtra,India,pond,18.0254,73.7476,WGS84,Mihir Kulkarni,Sameer Padhye,"Padhye SM, Dahanukar N (2015) Distribution and assemblages of large branchiopods (Crustacea: Branchiopoda) of northern Western Ghats, India. Journal of Limnology 74(2): 371-380"
ACA-FIBL-127,"Streptocephalus dichotomus Baird, 1860",,MaterialCitation,Animalia,Arthropoda,Branchiopoda,Anostraca,Streptocephalidae,Streptocephalus,dichotomus,species,,2016,,"Malhargad fort, Pune",Maharashtra,India,pool,18.4115,74.0495,WGS84,Mihir Kulkarni,Sameer Padhye,"Padhye SM, Kulkarni MR (2019) Occurrence data of large branchiopods in the Northern Western Ghats, India. Freshwater Metadata Journal 41: 1-6. https://doi.org/10.15504/fmj.2019.41"
ACA-FIBL-128,"Streptocephalus dichotomus Baird, 1860",,MaterialCitation,Animalia,Arthropoda,Branchiopoda,Anostraca,Streptocephalidae,Streptocephalus,dichotomus,species,,2016,,"Shivneri fort pond, Pune",Maharashtra,India,pond,19.201,73.8595,WGS84,Mihir Kulkarni | Sameer Padhye,Sameer Padhye,"Padhye SM, Kulkarni MR (2019) Occurrence data of large branchiopods in the Northern Western Ghats, India. Freshwater Metadata Journal 41: 1-6. https://doi.org/10.15504/fmj.2019.41"
ACA-FIBL-129,"Streptocephalus dichotomus Baird, 1860",,MaterialCitation,Animalia,Arthropoda,Branchiopoda,Anostraca,Streptocephalidae,Streptocephalus,dichotomus,species,,2017,,"Chouphula road, Saswad, Pune",Maharashtra,India,pond,18.3796,74.1018,WGS84,Mihir Kulkarni,Sameer Padhye,"Padhye SM, Kulkarni MR (2019) Occurrence data of large branchiopods in the Northern Western Ghats, India. Freshwater Metadata Journal 41: 1-6. https://doi.org/10.15504/fmj.2019.41"
ACA-FIBL-130,"Streptocephalus dichotomus Baird, 1860",,MaterialCitation,Animalia,Arthropoda,Branchiopoda,Anostraca,Streptocephalidae,Streptocephalus,dichotomus,species,,2013,,"Hatti tale, Satara",Maharashtra,India,pond,17.6818,73.9719,WGS84,Mihir Kulkarni | Sameer Padhye | Yugandhar Shinde,Sameer Padhye,"Padhye SM, Kulkarni MR (2019) Occurrence data of large branchiopods in the Northern Western Ghats, India. Freshwater Metadata Journal 41: 1-6. https://doi.org/10.15504/fmj.2019.41"
ACA-FIBL-131,"Streptocephalus dichotomus Baird, 1860",,MaterialCitation,Animalia,Arthropoda,Branchiopoda,Anostraca,Streptocephalidae,Streptocephalus,dichotomus,species,,2014,,"Ramshej fort, Nashik",Maharashtra,India,pool,20.1122,73.7673,WGS84,Aboli Kulkarni,Sameer Padhye,"Padhye S, Timms B, Ghate HV (2016) Large branchiopod (Crustacea: Branchiopoda) egg morphology of Western Ghats, Maharashtra, India. Zootaxa 4079(2): 246-254."
ACA-FIBL-132,"Streptocephalus dichotomus Baird, 1860",,MaterialCitation,Animalia,Arthropoda,Branchiopoda,Anostraca,Streptocephalidae,Streptocephalus,dichotomus,species,,2016,,"Mangalwedha dist, Solapur",Maharashtra,India,pond,17.4226,75.5559,WGS84,Rahul Rathod,Sameer Padhye,"Padhye SM, Kulkarni MR (2019) Occurrence data of large branchiopods in the Northern Western Ghats, India. Freshwater Metadata Journal 41: 1-6. https://doi.org/10.15504/fmj.2019.41"
ACA-FIBL-133,"Streptocephalus dichotomus Baird, 1860",,MaterialCitation,Animalia,Arthropoda,Branchiopoda,Anostraca,Streptocephalidae,Streptocephalus,dichotomus,species,,2014,,"Tuljapur, Dharashiv",Maharashtra,India,pond,18.0101,76.0711,WGS84,Aparna Watve,Sameer Padhye,"Padhye SM, Kulkarni MR (2019) Occurrence data of large branchiopods in the Northern Western Ghats, India. Freshwater Metadata Journal 41: 1-6. https://doi.org/10.15504/fmj.2019.41"
ACA-FIBL-134,"Streptocephalus dichotomus Baird, 1860",,MaterialCitation,Animalia,Arthropoda,Branchiopoda,Anostraca,Streptocephalidae,Streptocephalus,dichotomus,species,,1910,,"Bangalore, Karnataka",Karnataka,India,,12.971,77.594,WGS84,"Annandale, D.N","Kemp, S","Bond RM (1934) Report of phyllopod Crustacea (Anostraca, Notostraca and Conchostraca) including a revision of the Anostraca of the Indian Empire. Memoirs of the Connecticut Academy of Arts and Sciences 10: 29-62."
ACA-FIBL-135,"Streptocephalus dichotomus Baird, 1860",,MaterialCitation,Animalia,Arthropoda,Branchiopoda,Anostraca,Streptocephalidae,Streptocephalus,dichotomus,species,,,Recorded date unknown,Bhavanisagar,Tamil Nadu,India,,11.478,77.127,WGS84,"Velu, C.S | Munuswamy, M","Velu, C.S | Munuswamy, M","Velu CS, Munuswamy N (2005) Updated diagnoses for the Indian species of Streptocephalus (Crustacea: Branchiopoda: Anostraca). Zootaxa 1049: 33-48."
ACA-FIBL-136,"Streptocephalus dichotomus Baird, 1860",,MaterialCitation,Animalia,Arthropoda,Branchiopoda,Anostraca,Streptocephalidae,Streptocephalus,dichotomus,species,,1896,,Calcutta,West Bengal,India,pool,22.567,88.367,WGS84,Moti Ram | Seoruttou,"Alcock, A","Alcock A (1898) Description of a new species of Branchipus from Calcutta. Journal of the Asiatic Society, Bengal 65: 538-539."
ACA-FIBL-137,"Streptocephalus dichotomus Baird, 1860",,MaterialCitation,Animalia,Arthropoda,Branchiopoda,Anostraca,Streptocephalidae,Streptocephalus,dichotomus,species,,,Recorded date unknown,Calcutta,West Bengal,India,pool,22.567,88.367,WGS84,,"Baird, W",Baird W (1860) Description of two new species of entomostracous crustaceans from India. Proceedings of the Zoological Society of London 28: 445-446.
ACA-FIBL-138,"Streptocephalus dichotomus Baird, 1860",,MaterialCitation,Animalia,Arthropoda,Branchiopoda,Anostraca,Streptocephalidae,Streptocephalus,dichotomus,species,,,Recorded date unknown,Chennai,Tamil Nadu,India,,13.082,80.271,WGS84,"Velu, C.S | Munuswamy, M","Velu, C.S | Munuswamy, M","Velu CS, Munuswamy N (2005) Updated diagnoses for the Indian species of Streptocephalus (Crustacea: Branchiopoda: Anostraca). Zootaxa 1049: 33-48."
ACA-FIBL-139,"Streptocephalus dichotomus Baird, 1860",,MaterialCitation,Animalia,Arthropoda,Branchiopoda,Anostraca,Streptocephalidae,Streptocephalus,dichotomus,species,,,Recorded date unknown,Dharmapuri,Tamil Nadu,India,,12.107,78.136,WGS84,"Velu, C.S | Munuswamy, M","Velu, C.S | Munuswamy, M","Velu CS, Munuswamy N (2005) Updated diagnoses for the Indian species of Streptocephalus (Crustacea: Branchiopoda: Anostraca). Zootaxa 1049: 33-48."
ACA-FIBL-140,"Streptocephalus dichotomus Baird, 1860",,MaterialCitation,Animalia,Arthropoda,Branchiopoda,Anostraca,Streptocephalidae,Streptocephalus,dichotomus,species,,,Recorded date unknown,Guntur,Andhra Pradesh,India,,16.307,80.437,WGS84,"Velu, C.S | Munuswamy, M","Velu, C.S | Munuswamy, M","Velu CS, Munuswamy N (2005) Updated diagnoses for the Indian species of Streptocephalus (Crustacea: Branchiopoda: Anostraca). Zootaxa 1049: 33-48."
ACA-FIBL-141,"Streptocephalus dichotomus Baird, 1860",,MaterialCitation,Animalia,Arthropoda,Branchiopoda,Anostraca,Streptocephalidae,Streptocephalus,dichotomus,species,,,Recorded date unknown,Hogenakkal,Tamil Nadu,India,,12.118,77.778,WGS84,"Velu, C.S | Munuswamy, M","Velu, C.S | Munuswamy, M","Velu CS, Munuswamy N (2005) Updated diagnoses for the Indian species of Streptocephalus (Crustacea: Branchiopoda: Anostraca). Zootaxa 1049: 33-48."
ACA-FIBL-142,"Streptocephalus dichotomus Baird, 1860",,MaterialCitation,Animalia,Arthropoda,Branchiopoda,Anostraca,Streptocephalidae,Streptocephalus,dichotomus,species,,,Recorded date unknown,Krishnagiri,Tamil Nadu,India,,12.519,78.214,WGS84,"Velu, C.S | Munuswamy, M","Velu, C.S | Munuswamy, M","Velu CS, Munuswamy N (2005) Updated diagnoses for the Indian species of Streptocephalus (Crustacea: Branchiopoda: Anostraca). Zootaxa 1049: 33-48."
ACA-FIBL-143,"Streptocephalus dichotomus Baird, 1860",,MaterialCitation,Animalia,Arthropoda,Branchiopoda,Anostraca,Streptocephalidae,Streptocephalus,dichotomus,species,,1976,,"Jodhan, Ludhiana",Punjab,India,,30.7967,75.7548,WGS84,"Battish, S. K.","Battish, S. K.","Battish SK (1983) On the occurrence of three species of fairy shrimps (Anostraca: Crustacea) in Punjab, with a check-list of Indian anostracans. Researches on Crustacea 12: 77-84."
ACA-FIBL-144,"Streptocephalus dichotomus Baird, 1860",,MaterialCitation,Animalia,Arthropoda,Branchiopoda,Anostraca,Streptocephalidae,Streptocephalus,dichotomus,species,,1975,,"Snuar, Patiala",Punjab,India,,30.3044,76.454,WGS84,"Battish, S. K.","Battish, S. K.","Battish SK (1983) On the occurrence of three species of fairy shrimps (Anostraca: Crustacea) in Punjab, with a check-list of Indian anostracans. Researches on Crustacea 12: 77-84."
ACA-FIBL-145,"Streptocephalus dichotomus Baird, 1860",,MaterialCitation,Animalia,Arthropoda,Branchiopoda,Anostraca,Streptocephalidae,Streptocephalus,dichotomus,species,,,Recorded date unknown,Madurai,Tamil Nadu,India,,9.925,78.12,WGS84,"Velu, C.S | Munuswamy, M","Velu, C.S | Munuswamy, M","Velu CS, Munuswamy N (2005) Updated diagnoses for the Indian species of Streptocephalus (Crustacea: Branchiopoda: Anostraca). Zootaxa 1049: 33-48."
ACA-FIBL-146,"Streptocephalus dichotomus Baird, 1860","Ahmednagar college, Ahilyanagar, Maharashtra",PreservedSpecimen,Animalia,Arthropoda,Branchiopoda,Anostraca,Streptocephalidae,Streptocephalus,dichotomus,species,,2023,,"Nannaj, Solapur",Maharashtra,India,,17.836,75.851,WGS84,,,
ACA-FIBL-147,"Streptocephalus dichotomus Baird, 1860",,MaterialCitation,Animalia,Arthropoda,Branchiopoda,Anostraca,Streptocephalidae,Streptocephalus,dichotomus,species,,,Recorded date unknown,Nellore,Andhra Pradesh,India,pool,14.443,79.986,WGS84,"Velu, C.S | Munuswamy, M","Velu, C.S | Munuswamy, M","Velu CS, Munuswamy N (2005) Updated diagnoses for the Indian species of Streptocephalus (Crustacea: Branchiopoda: Anostraca). Zootaxa 1049: 33-48."
ACA-FIBL-148,"Streptocephalus dichotomus Baird, 1860",,MaterialCitation,Animalia,Arthropoda,Branchiopoda,Anostraca,Streptocephalidae,Streptocephalus,dichotomus,species,,,Recorded date unknown,Poondi,Tamil Nadu,India,pool,10.866,78.941,WGS84,"Velu, C.S | Munuswamy, M","Velu, C.S | Munuswamy, M","Velu CS, Munuswamy N (2005) Updated diagnoses for the Indian species of Streptocephalus (Crustacea: Branchiopoda: Anostraca). Zootaxa 1049: 33-48."
ACA-FIBL-149,"Streptocephalus dichotomus Baird, 1860",,MaterialCitation,Animalia,Arthropoda,Branchiopoda,Anostraca,Streptocephalidae,Streptocephalus,dichotomus,species,,,Recorded date unknown,"Stevaroy hills, Tamil Nadu",Tamil Nadu,India,pool,11.7754,78.2093,WGS84,Prof. Henderson,"Sars, G.O",Sars GO (1900) On some Indian Phyllopoda. Archiv for Mathematik og Naturvidenskab 22: 3-30.
ACA-FIBL-150,"Streptocephalus dichotomus Baird, 1860",,MaterialCitation,Animalia,Arthropoda,Branchiopoda,Anostraca,Streptocephalidae,Streptocephalus,dichotomus,species,,,Recorded date unknown,Sripermbudur,Tamil Nadu,India,pool,12.967,79.942,WGS84,"Velu, C.S | Munuswamy, M","Velu, C.S | Munuswamy, M","Velu CS, Munuswamy N (2005) Updated diagnoses for the Indian species of Streptocephalus (Crustacea: Branchiopoda: Anostraca). Zootaxa 1049: 33-48."
ACA-FIBL-151,"Streptocephalus dichotomus Baird, 1860",,MaterialCitation,Animalia,Arthropoda,Branchiopoda,Anostraca,Streptocephalidae,Streptocephalus,dichotomus,species,,1911,,Thanjavur (Tanjore),Tamil Nadu,India,,10.787,79.138,WGS84,"Annandale, D.N","Bond, R","Bond RM (1934) Report of phyllopod Crustacea (Anostraca, Notostraca and Conchostraca) including a revision of the Anostraca of the Indian Empire. Memoirs of the Connecticut Academy of Arts and Sciences 10: 29-62."
ACA-FIBL-152,"Streptocephalus dichotomus Baird, 1860",,MaterialCitation,Animalia,Arthropoda,Branchiopoda,Anostraca,Streptocephalidae,Streptocephalus,dichotomus,species,,,Recorded date unknown,Tirunelvalli,Tamil Nadu,India,pool,8.714,77.757,WGS84,"Velu, C.S | Munuswamy, M","Velu, C.S | Munuswamy, M","Velu CS, Munuswamy N (2005) Updated diagnoses for the Indian species of Streptocephalus (Crustacea: Branchiopoda: Anostraca). Zootaxa 1049: 33-48."
ACA-FIBL-153,"Streptocephalus dichotomus Baird, 1860",,MaterialCitation,Animalia,Arthropoda,Branchiopoda,Anostraca,Streptocephalidae,Streptocephalus,dichotomus,species,,1913,,"Barunda Tank, Mizrzapur",Uttar Pradesh,India,pool,25.5433,86.0652,WGS84,"Annandale, D.N","Bond, R","Bond RM (1934) Report of phyllopod Crustacea (Anostraca, Notostraca and Conchostraca) including a revision of the Anostraca of the Indian Empire. Memoirs of the Connecticut Academy of Arts and Sciences 10: 29-62."
ACA-FIBL-154,"Streptocephalus dichotomus Baird, 1860",,MaterialCitation,Animalia,Arthropoda,Branchiopoda,Anostraca,Streptocephalidae,Streptocephalus,dichotomus,species,,,Recorded date unknown,Trichy,Tamil Nadu,India,pool,10.791,78.704,WGS84,"Velu, C.S | Munuswamy, M","Velu, C.S | Munuswamy, M","Velu CS, Munuswamy N (2005) Updated diagnoses for the Indian species of Streptocephalus (Crustacea: Branchiopoda: Anostraca). Zootaxa 1049: 33-48."
ACA-FIBL-155,"Streptocephalus dichotomus Baird, 1860",,MaterialCitation,Animalia,Arthropoda,Branchiopoda,Anostraca,Streptocephalidae,Streptocephalus,dichotomus,species,,1943,,Travancore-Cochin,Kerala,India,,10.1487,76.3839,WGS84,,"Gopinath, K",Gopinath K (1944) On the occurrence of Streptocephalus dichotomus Baird in Travancore. Current Science 13: 81.
ACA-FIBL-156,"Streptocephalus dichotomus Baird, 1860","FBRC, ZSI, Hyderabad",PreservedSpecimen,Animalia,Arthropoda,Branchiopoda,Anostraca,Streptocephalidae,Streptocephalus,dichotomus,species,,2010-08-12,,"Attapur, Hyderabad,Telangana",Telangana,India,pool,17.357,78.4255,WGS84,"Karuthapandi, M",Sameer Padhye | Avinash Vanjare,
ACA-FIBL-157,"Streptocephalus dichotomus Baird, 1860","FBRC, ZSI, Hyderabad",PreservedSpecimen,Animalia,Arthropoda,Branchiopoda,Anostraca,Streptocephalidae,Streptocephalus,dichotomus,species,,2023-10-21,,"Racherla village, Giddaluru, Andhra Pradesh",Andhra Pradesh,India,pond,15.4595,78.9598,WGS84,"Karuthapandi, M",Sameer Padhye | Avinash Vanjare,
ACA-FIBL-158,"Streptocephalus echinus Bond, 1934",,MaterialCitation,Animalia,Arthropoda,Branchiopoda,Anostraca,Streptocephalidae,Streptocephalus,echinus,species,,1981,,"Vedanthangal, Chengalpattu",Tamil Nadu,India,pond,12.684,79.983,WGS84,"Munuswamy, M",Delton Belk,"Munuswamy N (1982) On the occurrence of a fairy shrimp Streptocephalus simplex echinus in the freshwater ponds of Chingleput District, Tamil Nadu. Journal of the Bombay Natural History Society 79: 439-440."
ACA-FIBL-159,"Streptocephalus echinus Bond, 1934",,MaterialCitation,Animalia,Arthropoda,Branchiopoda,Anostraca,Streptocephalidae,Streptocephalus,echinus,species,,1973,,Chennai,Tamil Nadu,India,pool,13.082,80.271,WGS84,"Radhakrishna, Y | Durgaprasad, M. K.","Radhakrishna, Y | Durgaprasad, M. K.","Radhakrishna Y,  Durga Prasad MK (1976) Anostraca (Crustacea: Branchiopoda) from Guntur district and its environs. Memoirs of the Society of Zoology of Guntur 1: 79-87."
ACA-FIBL-160,"Streptocephalus echinus Bond, 1934",,MaterialCitation,Animalia,Arthropoda,Branchiopoda,Anostraca,Streptocephalidae,Streptocephalus,echinus,species,,1918,,"Godaveri town, Andhra pradesh",Andhra Pradesh,India,pool,13.208,79.881,WGS84,"Annandale, D.N","Bond, R.M","Bond RM (1934) Report of phyllopod Crustacea (Anostraca, Notostraca and Conchostraca) including a revision of the Anostraca of the Indian Empire. Memoirs of the Connecticut Academy of Arts and Sciences 10: 29-62."
ACA-FIBL-161,"Streptocephalus echinus Bond, 1934",,MaterialCitation,Animalia,Arthropoda,Branchiopoda,Anostraca,Streptocephalidae,Streptocephalus,echinus,species,,,Recorded date unknown,Guntur,Andhra Pradesh,India,pool,16.307,80.437,WGS84,"Velu, C.S | Munuswamy, M","Velu, C.S | Munuswamy, M","Velu CS, Munuswamy N (2005) Updated diagnoses for the Indian species of Streptocephalus (Crustacea: Branchiopoda: Anostraca). Zootaxa 1049: 33-48."
ACA-FIBL-162,"Streptocephalus echinus Bond, 1934",,MaterialCitation,Animalia,Arthropoda,Branchiopoda,Anostraca,Streptocephalidae,Streptocephalus,echinus,species,,,Recorded date unknown,Poondi,Tamil Nadu,India,pool,10.012,78.182,WGS84,"Velu, C.S | Munuswamy, M","Velu, C.S | Munuswamy, M","Velu CS, Munuswamy N (2005) Updated diagnoses for the Indian species of Streptocephalus (Crustacea: Branchiopoda: Anostraca). Zootaxa 1049: 33-48."
ACA-FIBL-163,"Streptocephalus longimanus Bond, 1934",,MaterialCitation,Animalia,Arthropoda,Branchiopoda,Anostraca,Streptocephalidae,Streptocephalus,longimanus,species,,,Recorded date unknown,Chengalpattu,Tamil Nadu,India,pool,12.684,79.983,WGS84,"Velu, C.S | Munuswamy, M","Velu, C.S | Munuswamy, M","Velu CS, Munuswamy N (2005) Updated diagnoses for the Indian species of Streptocephalus (Crustacea: Branchiopoda: Anostraca). Zootaxa 1049: 33-48."
ACA-FIBL-164,"Streptocephalus longimanus Bond, 1934",,MaterialCitation,Animalia,Arthropoda,Branchiopoda,Anostraca,Streptocephalidae,Streptocephalus,longimanus,species,,,Recorded date unknown,Kovalam,Kerala,India,pool,12.787,80.2504,WGS84,"Velu, C.S | Munuswamy, M","Velu, C.S | Munuswamy, M","Velu CS, Munuswamy N (2005) Updated diagnoses for the Indian species of Streptocephalus (Crustacea: Branchiopoda: Anostraca). Zootaxa 1049: 33-48."
ACA-FIBL-165,"Streptocephalus longimanus Bond, 1934",,MaterialCitation,Animalia,Arthropoda,Branchiopoda,Anostraca,Streptocephalidae,Streptocephalus,longimanus,species,,1932,,Mahabalipuram,Tamil Nadu,India,pool,12.6229,80.1927,WGS84,"Hutchinson, G.E","Bond, R.M","Bond RM (1934) Report of phyllopod Crustacea (Anostraca, Notostraca and Conchostraca) including a revision of the Anostraca of the Indian Empire. Memoirs of the Connecticut Academy of Arts and Sciences 10: 29-62."
ACA-FIBL-166,"Streptocephalus sahyadriensis Rogers and Padhye, 2014","Ahmednagar college, Ahilyanagar, Maharashtra",PreservedSpecimen,Animalia,Arthropoda,Branchiopoda,Anostraca,Streptocephalidae,Streptocephalus,sahyadriensis,species,,2021-11-21,,"Table land, Panchgani, Satara",Maharashtra,India,pool,17.9263,73.8064,WGS84,Avinash Vanjare | Prashant Katke,Sameer Padhye,
ACA-FIBL-167,"Streptocephalus sahyadriensis Rogers and Padhye, 2014","Ahmednagar college, Ahilyanagar, Maharashtra",PreservedSpecimen,Animalia,Arthropoda,Branchiopoda,Anostraca,Streptocephalidae,Streptocephalus,sahyadriensis,species,,2021-11-21,,"Table land, Panchgani, Satara",Maharashtra,India,pool,17.9273,73.8077,WGS84,Avinash Vanjare | Prashant Katke,Sameer Padhye,
ACA-FIBL-168,"Streptocephalus sahyadriensis Rogers and Padhye, 2014","Ahmednagar college, Ahilyanagar, Maharashtra",PreservedSpecimen,Animalia,Arthropoda,Branchiopoda,Anostraca,Streptocephalidae,Streptocephalus,sahyadriensis,species,,2021-11-21,,"Table land, Khingar, Satara",Maharashtra,India,pool,17.9067,73.82,WGS84,Avinash Vanjare | Prashant Katke,Sameer Padhye,
ACA-FIBL-169,"Streptocephalus sahyadriensis Rogers and Padhye, 2014","Ahmednagar college, Ahilyanagar, Maharashtra",PreservedSpecimen,Animalia,Arthropoda,Branchiopoda,Anostraca,Streptocephalidae,Streptocephalus,sahyadriensis,species,,2022-09-10,,"Table land, Panchgani, Satara",Maharashtra,India,pool,17.9273,73.8077,WGS84,Avinash Vanjare | Prashant Katke,Sameer Padhye,
ACA-FIBL-170,"Streptocephalus sahyadriensis Rogers and Padhye, 2014","Ahmednagar college, Ahilyanagar, Maharashtra",PreservedSpecimen,Animalia,Arthropoda,Branchiopoda,Anostraca,Streptocephalidae,Streptocephalus,sahyadriensis,species,,2022-09-10,,"Table land, Panchgani, Satara",Maharashtra,India,pool,17.9275,73.8116,WGS84,Avinash Vanjare | Prashant Katke,Sameer Padhye,
ACA-FIBL-171,"Streptocephalus sahyadriensis Rogers and Padhye, 2014","Ahmednagar college, Ahilyanagar, Maharashtra",PreservedSpecimen,Animalia,Arthropoda,Branchiopoda,Anostraca,Streptocephalidae,Streptocephalus,sahyadriensis,species,,2023-07-02,,"Table land, Khingar, Satara",Maharashtra,India,pool,17.9121,73.8198,WGS84,Avinash Vanjare | Prashant Katke | Mahesh Gore,Sameer Padhye,
ACA-FIBL-172,"Streptocephalus sahyadriensis Rogers and Padhye, 2014","Ahmednagar college, Ahilyanagar, Maharashtra",PreservedSpecimen,Animalia,Arthropoda,Branchiopoda,Anostraca,Streptocephalidae,Streptocephalus,sahyadriensis,species,,2023-07-13,,"Table land, Khingar, Satara",Maharashtra,India,pool,17.9084,73.8197,WGS84,Avinash Vanjare | Prashant Katke,Sameer Padhye,
ACA-FIBL-173,"Streptocephalus sahyadriensis Rogers and Padhye, 2014","Ahmednagar college, Ahilyanagar, Maharashtra",PreservedSpecimen,Animalia,Arthropoda,Branchiopoda,Anostraca,Streptocephalidae,Streptocephalus,sahyadriensis,species,,2023-07-13,,"Table land, Khingar, Satara",Maharashtra,India,pool,17.9121,73.8198,WGS84,Avinash Vanjare | Prashant Katke,Sameer Padhye,
ACA-FIBL-174,"Streptocephalus sahyadriensis Rogers and Padhye, 2014","Ahmednagar college, Ahilyanagar, Maharashtra",PreservedSpecimen,Animalia,Arthropoda,Branchiopoda,Anostraca,Streptocephalidae,Streptocephalus,sahyadriensis,species,,2023-07-13,,"Kawdi, Satara",Maharashtra,India,pool,17.8528,73.7981,WGS84,Avinash Vanjare | Prashant Katke,Sameer Padhye,
ACA-FIBL-175,"Streptocephalus sahyadriensis Rogers and Padhye, 2014","Ahmednagar college, Ahilyanagar, Maharashtra",PreservedSpecimen,Animalia,Arthropoda,Branchiopoda,Anostraca,Streptocephalidae,Streptocephalus,sahyadriensis,species,,2024-06-23,,"Ghatewadi pathar, Satara",Maharashtra,India,pool,17.5655,73.9267,WGS84,Avinash Vanjare | Yugandhar Shinde,Sameer Padhye,
ACA-FIBL-176,"Streptocephalus sahyadriensis Rogers and Padhye, 2014","Ahmednagar college, Ahilyanagar, Maharashtra",PreservedSpecimen,Animalia,Arthropoda,Branchiopoda,Anostraca,Streptocephalidae,Streptocephalus,sahyadriensis,species,,2024-07-07,,"Table land, Panchgani, Satara",Maharashtra,India,pool,17.9267,73.8095,WGS84,Avinash Vanjare | Prashant Katke | Sagar Bawake,Sameer Padhye,
ACA-FIBL-177,"Streptocephalus sahyadriensis Rogers and Padhye, 2014","Ahmednagar college, Ahilyanagar, Maharashtra",PreservedSpecimen,Animalia,Arthropoda,Branchiopoda,Anostraca,Streptocephalidae,Streptocephalus,sahyadriensis,species,,2024-07-07,,"Kawdi, Satara",Maharashtra,India,pool,17.8528,73.7981,WGS84,Avinash Vanjare | Prashant Katke | Sagar Bawake,Sameer Padhye,
ACA-FIBL-178,"Streptocephalus sahyadriensis Rogers and Padhye, 2014",,MaterialCitation,Animalia,Arthropoda,Branchiopoda,Anostraca,Streptocephalidae,Streptocephalus,sahyadriensis,species,,2012,,"Table land, Panchgani, Satara",Maharashtra,India,pool,17.923,73.805,WGS84,Sameer Padhye | Yugandhar Shinde,Christopher Rogers | Sameer Padhye,"Rogers DC, Padhye SM (2014) A new species of Streptocephalus (Crustacea: Anostraca: Streptocephalidae) from the Western Ghats, India, with a key to the Asian species. Zootaxa 3802(1): 75-84."
ACA-FIBL-179,"Streptocephalus sahyadriensis Rogers and Padhye, 2014",,MaterialCitation,Animalia,Arthropoda,Branchiopoda,Anostraca,Streptocephalidae,Streptocephalus,sahyadriensis,species,,2013,,"Table land, Panchgani, Satara",Maharashtra,India,pool,17.9295,73.8071,WGS84,Mihir Kulkarni,Christopher Rogers | Sameer Padhye,"Rogers DC, Padhye SM (2014) A new species of Streptocephalus (Crustacea: Anostraca: Streptocephalidae) from the Western Ghats, India, with a key to the Asian species. Zootaxa 3802(1): 75-84."
ACA-FIBL-180,"Streptocephalus sahyadriensis Rogers and Padhye, 2014",,MaterialCitation,Animalia,Arthropoda,Branchiopoda,Anostraca,Streptocephalidae,Streptocephalus,sahyadriensis,species,,2013,,"Chalkewadi, Satara",Maharashtra,India,pool,17.4786,73.8364,WGS84,Sameer Padhye | Mihir Kulkarni,Christopher Rogers | Sameer Padhye,"Rogers DC, Padhye SM (2014) A new species of Streptocephalus (Crustacea: Anostraca: Streptocephalidae) from the Western Ghats, India, with a key to the Asian species. Zootaxa 3802(1): 75-84."
ACA-FIBL-181,"Streptocephalus sahyadriensis Rogers and Padhye, 2014",,MaterialCitation,Animalia,Arthropoda,Branchiopoda,Anostraca,Streptocephalidae,Streptocephalus,sahyadriensis,species,,2013,,"Mhavshi, Satara",Maharashtra,India,pool,17.4359,73.9288,WGS84,Mihir Kulkarni | Shruti Paripatyadar,Christopher Rogers | Sameer Padhye,"Rogers DC, Padhye SM (2014) A new species of Streptocephalus (Crustacea: Anostraca: Streptocephalidae) from the Western Ghats, India, with a key to the Asian species. Zootaxa 3802(1): 75-84."
ACA-FIBL-182,"Streptocephalus sahyadriensis Rogers and Padhye, 2014",,MaterialCitation,Animalia,Arthropoda,Branchiopoda,Anostraca,Streptocephalidae,Streptocephalus,sahyadriensis,species,,2012,,"Medha, Satara",Maharashtra,India,pool,17.8376,73.8226,WGS84,Siddharth Kulkarni,Christopher Rogers | Sameer Padhye,"Rogers DC, Padhye SM (2014) A new species of Streptocephalus (Crustacea: Anostraca: Streptocephalidae) from the Western Ghats, India, with a key to the Asian species. Zootaxa 3802(1): 75-84."
ACA-FIBL-183,"Streptocephalus sahyadriensis Rogers and Padhye, 2014",,MaterialCitation,Animalia,Arthropoda,Branchiopoda,Anostraca,Streptocephalidae,Streptocephalus,sahyadriensis,species,,2015,,"Vankusavade, Satara",Maharashtra,India,pool,17.5648,73.9212,WGS84,Mihir Kulkarni | Shruti Paripatyadar,Christopher Rogers | Sameer Padhye,"Padhye SM, Dahanukar N (2015) Distribution and assemblages of large branchiopods (Crustacea: Branchiopoda) of northern Western Ghats, India. Journal of Limnology 74(2): 371-380"
ACA-FIBL-184,"Streptocephalus simplex Gurney, 1907",,MaterialCitation,Animalia,Arthropoda,Branchiopoda,Anostraca,Streptocephalidae,Streptocephalus,simplex,species,,2016,,"Ane road, Pune",Maharashtra,India,reservoir,19.1454,74.2105,WGS84,Mihir Kulkarni | Sameer Padhye,Sameer Padhye,"Padhye SM, Kulkarni MR (2019) Occurrence data of large branchiopods in the Northern Western Ghats, India. Freshwater Metadata Journal 41: 1-6. https://doi.org/10.15504/fmj.2019.41"
ACA-FIBL-185,"Streptocephalus simplex Gurney, 1907","Ahmednagar college, Ahilyanagar, Maharashtra",MaterialCitation,Animalia,Arthropoda,Branchiopoda,Anostraca,Streptocephalidae,Streptocephalus,simplex,species,,2019-07-01,,"Manjarsumba, Ahilyanagar, Maharashtra",Maharashtra,India,pool,19.244,74.751,WGS84,Avinash Vanjare | Prashant Katke,Sameer Padhye,"Vanjare AI, Katke PM, Padhye SM (2024) Large branchiopods (Anostraca, Notostraca, Laevicaudata, Spinicaudata) from the semi-arid regions of western India. Journal of Crustacean Biology 44 (3): ruae050. https://doi.org/10.1093/jcbiol/ruae050"
ACA-FIBL-186,"Streptocephalus simplex Gurney, 1907","Ahmednagar college, Ahilyanagar, Maharashtra",MaterialCitation,Animalia,Arthropoda,Branchiopoda,Anostraca,Streptocephalidae,Streptocephalus,simplex,species,,2019-11-12,,"Manjarsumba, Ahilyanagar, Maharashtra",Maharashtra,India,pool,19.244,74.751,WGS84,Avinash Vanjare | Prashant Katke,Sameer Padhye,"Vanjare AI, Katke PM, Padhye SM (2024) Large branchiopods (Anostraca, Notostraca, Laevicaudata, Spinicaudata) from the semi-arid regions of western India. Journal of Crustacean Biology 44 (3): ruae050. https://doi.org/10.1093/jcbiol/ruae050"
ACA-FIBL-187,"Streptocephalus simplex Gurney, 1907","Ahmednagar college, Ahilyanagar, Maharashtra",MaterialCitation,Animalia,Arthropoda,Branchiopoda,Anostraca,Streptocephalidae,Streptocephalus,simplex,species,,2020-06-14,,"Bhalawani, Ahilyanagar, Maharashtra",Maharashtra,India,pool,19.1544,74.4944,WGS84,Avinash Vanjare | Prashant Katke,Sameer Padhye,"Vanjare AI, Katke PM, Padhye SM (2024) Large branchiopods (Anostraca, Notostraca, Laevicaudata, Spinicaudata) from the semi-arid regions of western India. Journal of Crustacean Biology 44 (3): ruae050. https://doi.org/10.1093/jcbiol/ruae050"
ACA-FIBL-188,"Streptocephalus simplex Gurney, 1907","Ahmednagar college, Ahilyanagar, Maharashtra",MaterialCitation,Animalia,Arthropoda,Branchiopoda,Anostraca,Streptocephalidae,Streptocephalus,simplex,species,,2020-06-13,,"Manjarsumba, Ahilyanagar, Maharashtra",Maharashtra,India,pool,19.244,74.751,WGS84,Avinash Vanjare | Prashant Katke,Sameer Padhye,"Vanjare AI, Katke PM, Padhye SM (2024) Large branchiopods (Anostraca, Notostraca, Laevicaudata, Spinicaudata) from the semi-arid regions of western India. Journal of Crustacean Biology 44 (3): ruae050. https://doi.org/10.1093/jcbiol/ruae050"
ACA-FIBL-189,"Streptocephalus simplex Gurney, 1907","Ahmednagar college, Ahilyanagar, Maharashtra",MaterialCitation,Animalia,Arthropoda,Branchiopoda,Anostraca,Streptocephalidae,Streptocephalus,simplex,species,,2020-06-28,,"Manjarsumba, Ahilyanagar, Maharashtra",Maharashtra,India,pool,19.244,74.751,WGS84,Avinash Vanjare | Prashant Katke,Sameer Padhye,"Vanjare AI, Katke PM, Padhye SM (2024) Large branchiopods (Anostraca, Notostraca, Laevicaudata, Spinicaudata) from the semi-arid regions of western India. Journal of Crustacean Biology 44 (3): ruae050. https://doi.org/10.1093/jcbiol/ruae050"
ACA-FIBL-190,"Streptocephalus simplex Gurney, 1907","Ahmednagar college, Ahilyanagar, Maharashtra",MaterialCitation,Animalia,Arthropoda,Branchiopoda,Anostraca,Streptocephalidae,Streptocephalus,simplex,species,,2020-06-28,,"Rameshwar, Ahilyanagar, Maharashtra",Maharashtra,India,pool,19.2491,74.7585,WGS84,Avinash Vanjare | Prashant Katke,Sameer Padhye,"Vanjare AI, Katke PM, Padhye SM (2024) Large branchiopods (Anostraca, Notostraca, Laevicaudata, Spinicaudata) from the semi-arid regions of western India. Journal of Crustacean Biology 44 (3): ruae050. https://doi.org/10.1093/jcbiol/ruae050"
ACA-FIBL-191,"Streptocephalus simplex Gurney, 1907","Ahmednagar college, Ahilyanagar, Maharashtra",MaterialCitation,Animalia,Arthropoda,Branchiopoda,Anostraca,Streptocephalidae,Streptocephalus,simplex,species,,2020-07-02,,"Rameshwar, Ahilyanagar, Maharashtra",Maharashtra,India,pool,19.2491,74.7585,WGS84,Avinash Vanjare | Prashant Katke,Sameer Padhye,"Vanjare AI, Katke PM, Padhye SM (2024) Large branchiopods (Anostraca, Notostraca, Laevicaudata, Spinicaudata) from the semi-arid regions of western India. Journal of Crustacean Biology 44 (3): ruae050. https://doi.org/10.1093/jcbiol/ruae050"
ACA-FIBL-192,"Streptocephalus simplex Gurney, 1907","Ahmednagar college, Ahilyanagar, Maharashtra",MaterialCitation,Animalia,Arthropoda,Branchiopoda,Anostraca,Streptocephalidae,Streptocephalus,simplex,species,,2020-07-02,,"Manjarsumba, Ahilyanagar, Maharashtra",Maharashtra,India,pool,19.244,74.751,WGS84,Avinash Vanjare | Prashant Katke,Sameer Padhye,"Vanjare AI, Katke PM, Padhye SM (2024) Large branchiopods (Anostraca, Notostraca, Laevicaudata, Spinicaudata) from the semi-arid regions of western India. Journal of Crustacean Biology 44 (3): ruae050. https://doi.org/10.1093/jcbiol/ruae050"
ACA-FIBL-193,"Streptocephalus simplex Gurney, 1907","Ahmednagar college, Ahilyanagar, Maharashtra",MaterialCitation,Animalia,Arthropoda,Branchiopoda,Anostraca,Streptocephalidae,Streptocephalus,simplex,species,,2020-07-07,,"Dhotre quarry, Ahilyanagar, Maharashtra",Maharashtra,India,pool,19.1629,74.4371,WGS84,Avinash Vanjare | Prashant Katke,Sameer Padhye,"Vanjare AI, Katke PM, Padhye SM (2024) Large branchiopods (Anostraca, Notostraca, Laevicaudata, Spinicaudata) from the semi-arid regions of western India. Journal of Crustacean Biology 44 (3): ruae050. https://doi.org/10.1093/jcbiol/ruae050"
ACA-FIBL-194,"Streptocephalus simplex Gurney, 1907","Ahmednagar college, Ahilyanagar, Maharashtra",MaterialCitation,Animalia,Arthropoda,Branchiopoda,Anostraca,Streptocephalidae,Streptocephalus,simplex,species,,2021-06-19,,"Manjarsumba, Ahilyanagar, Maharashtra",Maharashtra,India,pool,19.244,74.751,WGS84,Avinash Vanjare | Prashant Katke,Sameer Padhye,"Vanjare AI, Katke PM, Padhye SM (2024) Large branchiopods (Anostraca, Notostraca, Laevicaudata, Spinicaudata) from the semi-arid regions of western India. Journal of Crustacean Biology 44 (3): ruae050. https://doi.org/10.1093/jcbiol/ruae050"
ACA-FIBL-195,"Streptocephalus simplex Gurney, 1907","Ahmednagar college, Ahilyanagar, Maharashtra",MaterialCitation,Animalia,Arthropoda,Branchiopoda,Anostraca,Streptocephalidae,Streptocephalus,simplex,species,,2021-06-20,,"Manjarsumba, Ahilyanagar, Maharashtra",Maharashtra,India,pool,19.244,74.751,WGS84,Avinash Vanjare | Prashant Katke,Sameer Padhye,"Vanjare AI, Katke PM, Padhye SM (2024) Large branchiopods (Anostraca, Notostraca, Laevicaudata, Spinicaudata) from the semi-arid regions of western India. Journal of Crustacean Biology 44 (3): ruae050. https://doi.org/10.1093/jcbiol/ruae050"
ACA-FIBL-196,"Streptocephalus simplex Gurney, 1907","Ahmednagar college, Ahilyanagar, Maharashtra",MaterialCitation,Animalia,Arthropoda,Branchiopoda,Anostraca,Streptocephalidae,Streptocephalus,simplex,species,,2021-06-20,,"Rameshwar, Ahilyanagar, Maharashtra",Maharashtra,India,pool,19.2491,74.7585,WGS84,Avinash Vanjare | Prashant Katke,Sameer Padhye,"Vanjare AI, Katke PM, Padhye SM (2024) Large branchiopods (Anostraca, Notostraca, Laevicaudata, Spinicaudata) from the semi-arid regions of western India. Journal of Crustacean Biology 44 (3): ruae050. https://doi.org/10.1093/jcbiol/ruae050"
ACA-FIBL-197,"Streptocephalus simplex Gurney, 1907","Ahmednagar college, Ahilyanagar, Maharashtra",MaterialCitation,Animalia,Arthropoda,Branchiopoda,Anostraca,Streptocephalidae,Streptocephalus,simplex,species,,2021-06-22,,"Rameshwar, Ahilyanagar, Maharashtra",Maharashtra,India,pool,19.2491,74.7585,WGS84,Avinash Vanjare | Prashant Katke,Sameer Padhye,"Vanjare AI, Katke PM, Padhye SM (2024) Large branchiopods (Anostraca, Notostraca, Laevicaudata, Spinicaudata) from the semi-arid regions of western India. Journal of Crustacean Biology 44 (3): ruae050. https://doi.org/10.1093/jcbiol/ruae050"
ACA-FIBL-198,"Streptocephalus simplex Gurney, 1907","Ahmednagar college, Ahilyanagar, Maharashtra",MaterialCitation,Animalia,Arthropoda,Branchiopoda,Anostraca,Streptocephalidae,Streptocephalus,simplex,species,,2021-06-26,,"Rameshwar, Ahilyanagar, Maharashtra",Maharashtra,India,pool,19.2491,74.7585,WGS84,Avinash Vanjare | Prashant Katke,Sameer Padhye,"Vanjare AI, Katke PM, Padhye SM (2024) Large branchiopods (Anostraca, Notostraca, Laevicaudata, Spinicaudata) from the semi-arid regions of western India. Journal of Crustacean Biology 44 (3): ruae050. https://doi.org/10.1093/jcbiol/ruae050"
ACA-FIBL-199,"Streptocephalus simplex Gurney, 1907","Ahmednagar college, Ahilyanagar, Maharashtra",MaterialCitation,Animalia,Arthropoda,Branchiopoda,Anostraca,Streptocephalidae,Streptocephalus,simplex,species,,2021-07-06,,"Rameshwar, Ahilyanagar, Maharashtra",Maharashtra,India,pool,19.2491,74.7585,WGS84,Avinash Vanjare | Prashant Katke,Sameer Padhye,"Vanjare AI, Katke PM, Padhye SM (2024) Large branchiopods (Anostraca, Notostraca, Laevicaudata, Spinicaudata) from the semi-arid regions of western India. Journal of Crustacean Biology 44 (3): ruae050. https://doi.org/10.1093/jcbiol/ruae050"
ACA-FIBL-200,"Streptocephalus simplex Gurney, 1907","Ahmednagar college, Ahilyanagar, Maharashtra",MaterialCitation,Animalia,Arthropoda,Branchiopoda,Anostraca,Streptocephalidae,Streptocephalus,simplex,species,,2021-07-16,,"Rameshwar, Ahilyanagar, Maharashtra",Maharashtra,India,pool,19.2491,74.7585,WGS84,Avinash Vanjare | Prashant Katke,Sameer Padhye,"Vanjare AI, Katke PM, Padhye SM (2024) Large branchiopods (Anostraca, Notostraca, Laevicaudata, Spinicaudata) from the semi-arid regions of western India. Journal of Crustacean Biology 44 (3): ruae050. https://doi.org/10.1093/jcbiol/ruae050"
ACA-FIBL-201,"Streptocephalus simplex Gurney, 1907","Ahmednagar college, Ahilyanagar, Maharashtra",MaterialCitation,Animalia,Arthropoda,Branchiopoda,Anostraca,Streptocephalidae,Streptocephalus,simplex,species,,2021-08-04,,"Manjarsumba, Ahilyanagar, Maharashtra",Maharashtra,India,pool,19.244,74.751,WGS84,Avinash Vanjare | Prashant Katke,Sameer Padhye,"Vanjare AI, Katke PM, Padhye SM (2024) Large branchiopods (Anostraca, Notostraca, Laevicaudata, Spinicaudata) from the semi-arid regions of western India. Journal of Crustacean Biology 44 (3): ruae050. https://doi.org/10.1093/jcbiol/ruae050"
ACA-FIBL-202,"Streptocephalus simplex Gurney, 1907","Ahmednagar college, Ahilyanagar, Maharashtra",MaterialCitation,Animalia,Arthropoda,Branchiopoda,Anostraca,Streptocephalidae,Streptocephalus,simplex,species,,2021-08-11,,"Rameshwar, Ahilyanagar, Maharashtra",Maharashtra,India,pool,19.2491,74.7585,WGS84,Avinash Vanjare | Prashant Katke,Sameer Padhye,"Vanjare AI, Katke PM, Padhye SM (2024) Large branchiopods (Anostraca, Notostraca, Laevicaudata, Spinicaudata) from the semi-arid regions of western India. Journal of Crustacean Biology 44 (3): ruae050. https://doi.org/10.1093/jcbiol/ruae050"
ACA-FIBL-203,"Streptocephalus simplex Gurney, 1907","Ahmednagar college, Ahilyanagar, Maharashtra",PreservedSpecimen,Animalia,Arthropoda,Branchiopoda,Anostraca,Streptocephalidae,Streptocephalus,simplex,species,,2021-10-07,,"Manjarsumba Bandhara, Ahilyanagar, Maharashtra",Maharashtra,India,pool,19.2447,74.7503,WGS84,Avinash Vanjare | Prashant Katke,Sameer Padhye,
ACA-FIBL-204,"Streptocephalus simplex Gurney, 1907","Ahmednagar college, Ahilyanagar, Maharashtra",MaterialCitation,Animalia,Arthropoda,Branchiopoda,Anostraca,Streptocephalidae,Streptocephalus,simplex,species,,2021-11-08,,"Manjarsumba, Ahilyanagar, Maharashtra",Maharashtra,India,pool,19.244,74.751,WGS84,Avinash Vanjare | Prashant Katke,Sameer Padhye,"Vanjare AI, Katke PM, Padhye SM (2024) Large branchiopods (Anostraca, Notostraca, Laevicaudata, Spinicaudata) from the semi-arid regions of western India. Journal of Crustacean Biology 44 (3): ruae050. https://doi.org/10.1093/jcbiol/ruae050"
ACA-FIBL-205,"Streptocephalus simplex Gurney, 1907","Ahmednagar college, Ahilyanagar, Maharashtra",MaterialCitation,Animalia,Arthropoda,Branchiopoda,Anostraca,Streptocephalidae,Streptocephalus,simplex,species,,2022-06-27,,"Parali, Beed",Maharashtra,India,pool,18.7774,76.5506,WGS84,Avinash Vanjare | Prashant Katke,Sameer Padhye,"Vanjare AI, Katke PM, Padhye SM (2024) Large branchiopods (Anostraca, Notostraca, Laevicaudata, Spinicaudata) from the semi-arid regions of western India. Journal of Crustacean Biology 44 (3): ruae050. https://doi.org/10.1093/jcbiol/ruae050"
ACA-FIBL-206,"Streptocephalus simplex Gurney, 1907","Ahmednagar college, Ahilyanagar, Maharashtra",MaterialCitation,Animalia,Arthropoda,Branchiopoda,Anostraca,Streptocephalidae,Streptocephalus,simplex,species,,2022-06-27,,"Kaij, Beed, Maharashtra",Maharashtra,India,pool,18.4342,76.0227,WGS84,Avinash Vanjare | Prashant Katke,Sameer Padhye,"Vanjare AI, Katke PM, Padhye SM (2024) Large branchiopods (Anostraca, Notostraca, Laevicaudata, Spinicaudata) from the semi-arid regions of western India. Journal of Crustacean Biology 44 (3): ruae050. https://doi.org/10.1093/jcbiol/ruae050"
ACA-FIBL-207,"Streptocephalus simplex Gurney, 1907","Ahmednagar college, Ahilyanagar, Maharashtra",PreservedSpecimen,Animalia,Arthropoda,Branchiopoda,Anostraca,Streptocephalidae,Streptocephalus,simplex,species,,2022-07-02,,"Chandbibi bund, Ahilyanagar, Maharashtra",Maharashtra,India,pool,19.0952,74.8401,WGS84,Avinash Vanjare | Prashant Katke,Sameer Padhye,
ACA-FIBL-208,"Streptocephalus simplex Gurney, 1907","Ahmednagar college, Ahilyanagar, Maharashtra",PreservedSpecimen,Animalia,Arthropoda,Branchiopoda,Anostraca,Streptocephalidae,Streptocephalus,simplex,species,,2022-07-02,,"Manjarsumba Bandhara, Ahilyanagar, Maharashtra",Maharashtra,India,pool,19.2447,74.7503,WGS84,Avinash Vanjare | Prashant Katke,Sameer Padhye,
ACA-FIBL-209,"Streptocephalus simplex Gurney, 1907","Ahmednagar college, Ahilyanagar, Maharashtra",MaterialCitation,Animalia,Arthropoda,Branchiopoda,Anostraca,Streptocephalidae,Streptocephalus,simplex,species,,2022-07-09,,"Rameshwar, Ahilyanagar, Maharashtra",Maharashtra,India,pool,19.2491,74.7585,WGS84,Avinash Vanjare | Prashant Katke,Sameer Padhye,"Vanjare AI, Katke PM, Padhye SM (2024) Large branchiopods (Anostraca, Notostraca, Laevicaudata, Spinicaudata) from the semi-arid regions of western India. Journal of Crustacean Biology 44 (3): ruae050. https://doi.org/10.1093/jcbiol/ruae050"
ACA-FIBL-210,"Streptocephalus simplex Gurney, 1907","Ahmednagar college, Ahilyanagar, Maharashtra",MaterialCitation,Animalia,Arthropoda,Branchiopoda,Anostraca,Streptocephalidae,Streptocephalus,simplex,species,,2022-07-14,,"Kumbhefal, Chhatrapati Sambhajinagar, Maharashtra",Maharashtra,India,pond,19.86,75.506,WGS84,Avinash Vanjare | Prashant Katke,Sameer Padhye,"Vanjare AI, Katke PM, Padhye SM (2024) Large branchiopods (Anostraca, Notostraca, Laevicaudata, Spinicaudata) from the semi-arid regions of western India. Journal of Crustacean Biology 44 (3): ruae050. https://doi.org/10.1093/jcbiol/ruae050"
ACA-FIBL-211,"Streptocephalus simplex Gurney, 1907","Ahmednagar college, Ahilyanagar, Maharashtra",MaterialCitation,Animalia,Arthropoda,Branchiopoda,Anostraca,Streptocephalidae,Streptocephalus,simplex,species,,2022-07-14,,"Padegaon, Chhatrapati Sambhajinagar, Maharashtra",Maharashtra,India,pool,19.913,75.267,WGS84,Avinash Vanjare | Prashant Katke,Sameer Padhye,"Vanjare AI, Katke PM, Padhye SM (2024) Large branchiopods (Anostraca, Notostraca, Laevicaudata, Spinicaudata) from the semi-arid regions of western India. Journal of Crustacean Biology 44 (3): ruae050. https://doi.org/10.1093/jcbiol/ruae050"
ACA-FIBL-212,"Streptocephalus simplex Gurney, 1907","Ahmednagar college, Ahilyanagar, Maharashtra",PreservedSpecimen,Animalia,Arthropoda,Branchiopoda,Anostraca,Streptocephalidae,Streptocephalus,simplex,species,,2024-06-17,,"Vizora phata, Buldhana",Maharashtra,India,pond,20.5102,75.9213,WGS84,Avinash Vanjare | Prashant Katke,Sameer Padhye,
ACA-FIBL-213,"Streptocephalus simplex Gurney, 1907","Ahmednagar college, Ahilyanagar, Maharashtra",PreservedSpecimen,Animalia,Arthropoda,Branchiopoda,Anostraca,Streptocephalidae,Streptocephalus,simplex,species,,2024-08-14,,"Chincholi Kaldat, Karjat, Ahilyanagar, Maharashtra",Maharashtra,India,pond,18.6631,75.0143,WGS84,Avinash Vanjare | Prashant Katke,Sameer Padhye,
ACA-FIBL-214,"Streptocephalus simplex Gurney, 1907","Ahmednagar college, Ahilyanagar, Maharashtra",PreservedSpecimen,Animalia,Arthropoda,Branchiopoda,Anostraca,Streptocephalidae,Streptocephalus,simplex,species,,2024-06-17,,"Vasantnagar, Buldhana",Maharashtra,India,pool,19.9655,76.395,WGS84,Avinash Vanjare | Prashant Katke,Sameer Padhye,
ACA-FIBL-215,"Streptocephalus simplex Gurney, 1907","Ahmednagar college, Ahilyanagar, Maharashtra",PreservedSpecimen,Animalia,Arthropoda,Branchiopoda,Anostraca,Streptocephalidae,Streptocephalus,simplex,species,,2024-07-03,,"Karjule pathar, Ahilyanagar, Maharashtra",Maharashtra,India,pond,19.4058,74.2019,WGS84,Avinash Vanjare | Prashant Katke,Sameer Padhye,
ACA-FIBL-216,"Streptocephalus simplex Gurney, 1907","Ahmednagar college, Ahilyanagar, Maharashtra",PreservedSpecimen,Animalia,Arthropoda,Branchiopoda,Anostraca,Streptocephalidae,Streptocephalus,simplex,species,,2024-07-13,,"Manjarsumba, Ahilyanagar, Maharashtra",Maharashtra,India,pool,19.244,74.751,WGS84,Avinash Vanjare | Prashant Katke,Sameer Padhye,
ACA-FIBL-217,"Streptocephalus simplex Gurney, 1907","Ahmednagar college, Ahilyanagar, Maharashtra",PreservedSpecimen,Animalia,Arthropoda,Branchiopoda,Anostraca,Streptocephalidae,Streptocephalus,simplex,species,,2024-07-27,,"Vambori ghat, Ahilyanagar, Maharashtra",Maharashtra,India,pond,19.2532,74.7544,WGS84,Avinash Vanjare | Prashant Katke,Sameer Padhye,
ACA-FIBL-218,"Streptocephalus simplex Gurney, 1907","Ahmednagar college, Ahilyanagar, Maharashtra",PreservedSpecimen,Animalia,Arthropoda,Branchiopoda,Anostraca,Streptocephalidae,Streptocephalus,simplex,species,,2024-08-03,,"Chincholi, Beed",Maharashtra,India,pool,18.9507,75.265,WGS84,Avinash Vanjare | Prashant Katke,Sameer Padhye,
ACA-FIBL-219,"Streptocephalus simplex Gurney, 1907","Ahmednagar college, Ahilyanagar, Maharashtra",PreservedSpecimen,Animalia,Arthropoda,Branchiopoda,Anostraca,Streptocephalidae,Streptocephalus,simplex,species,,2024-07-31,,"Bhalawani, Ahilyanagar, Maharashtra",Maharashtra,India,pool,19.1544,74.4944,WGS84,Avinash Vanjare | Prashant Katke,Sameer Padhye,
ACA-FIBL-220,"Streptocephalus simplex Gurney, 1907","Ahmednagar college, Ahilyanagar, Maharashtra",PreservedSpecimen,Animalia,Arthropoda,Branchiopoda,Anostraca,Streptocephalidae,Streptocephalus,simplex,species,,2024-08-03,,"Petale, Dhule",Maharashtra,India,pool,21.2051,74.3144,WGS84,Avinash Vanjare | Prashant Katke,Sameer Padhye,
ACA-FIBL-221,"Streptocephalus simplex Gurney, 1907",,MaterialCitation,Animalia,Arthropoda,Branchiopoda,Anostraca,Streptocephalidae,Streptocephalus,simplex,species,,,Recorded date unknown,Base of Simla hills,Himachal Pradesh,India,,31.0895,77.1796,WGS84,Indian Museum,"Bond, R.M","Bond RM (1934) Report of phyllopod Crustacea (Anostraca, Notostraca and Conchostraca) including a revision of the Anostraca of the Indian Empire. Memoirs of the Connecticut Academy of Arts and Sciences 10: 29-62."
ACA-FIBL-222,"Streptocephalus simplex Gurney, 1907",,MaterialCitation,Animalia,Arthropoda,Branchiopoda,Anostraca,Streptocephalidae,Streptocephalus,simplex,species,,1912,,"Mirihan, Mirzapur",Uttar Pradesh,India,,25.5461,86.08,WGS84,"Sewell, R.B.S","Bond, R.M","Bond RM (1934) Report of phyllopod Crustacea (Anostraca, Notostraca and Conchostraca) including a revision of the Anostraca of the Indian Empire. Memoirs of the Connecticut Academy of Arts and Sciences 10: 29-62."
ACA-FIBL-223,"Streptocephalus simplex Gurney, 1907",,MaterialCitation,Animalia,Arthropoda,Branchiopoda,Anostraca,Streptocephalidae,Streptocephalus,simplex,species,,,Recorded date unknown,Calcutta,West Bengal,India,,22.5667,88.3667,WGS84,Indian Museum,"Daday, D.E",Daday de Deés E (1910) Monographie systématique des Phyllopodes Anostraces. Annales des Sciences Naturelles. Zoologie 9e serie 11: 91- 492
ACA-FIBL-224,"Streptocephalus simplex Gurney, 1907",,MaterialCitation,Animalia,Arthropoda,Branchiopoda,Anostraca,Streptocephalidae,Streptocephalus,simplex,species,,1906,,Calcutta,West Bengal,India,,22.5667,88.3667,WGS84,"Annandale, D.N","Gurney, R","Gurney R (1907) On some freshwater Entomostraca in the collection of the Indian Museum, Calcutta. Journal of Asiatic Soiety of Bengal 2 (7) : 273-281"
ACA-FIBL-225,"Streptocephalus simplex Gurney, 1907",,MaterialCitation,Animalia,Arthropoda,Branchiopoda,Anostraca,Streptocephalidae,Streptocephalus,simplex,species,,1906,,Cutch Sind,Gujarat,India,,26.9135,75.7871,WGS84,,"Gurney, R","Gurney R (1907) On some freshwater Entomostraca in the collection of the Indian Museum, Calcutta. Journal of Asiatic Soiety of Bengal 2 (7) : 273-281"
ACA-FIBL-226,"Streptocephalus simplex Gurney, 1907",,MaterialCitation,Animalia,Arthropoda,Branchiopoda,Anostraca,Streptocephalidae,Streptocephalus,simplex,species,,,Recorded date unknown,Marathwada,Maharashtra,India,,19.8761,75.3433,WGS84,"Velu, C.S | Munuswamy, M","Velu, C.S | Munuswamy, M","Velu CS, Munuswamy N (2005) Updated diagnoses for the Indian species of Streptocephalus (Crustacea: Branchiopoda: Anostraca). Zootaxa 1049: 33-48."
ACA-FIBL-227,"Streptocephalus simplex Gurney, 1907",,MaterialCitation,Animalia,Arthropoda,Branchiopoda,Anostraca,Streptocephalidae,Streptocephalus,simplex,species,,1961,,"Pipar city, Jodhpur, Rajasthan",Rajasthan,India,pond,26.3846,73.5322,WGS84,"Tiwari, K.K","Tiwari, K.K","Tiwari KK (1965) Branchinella kugenumaensis (Ishikawa, 1894) (Phyloopoda, Anostraca) in Rajasthan, Western India. Crustaceana 9: 220-222."
ACA-FIBL-228,"Streptocephalus simplex Gurney, 1907",,MaterialCitation,Animalia,Arthropoda,Branchiopoda,Anostraca,Streptocephalidae,Streptocephalus,simplex,species,,1961,,"Awa, Marwar, Rajasthan",Rajasthan,India,pond,25.637,73.625,WGS84,"Tiwari, K.K","Tiwari, K.K","Tiwari KK (1965) Branchinella kugenumaensis (Ishikawa, 1894) (Phyloopoda, Anostraca) in Rajasthan, Western India. Crustaceana 9: 220-222."
ACA-FIBL-229,"Streptocephalus simplex Gurney, 1907",,MaterialCitation,Animalia,Arthropoda,Branchiopoda,Anostraca,Streptocephalidae,Streptocephalus,simplex,species,,,Recorded date unknown,Ranchi,Jharkhand,India,,23.3441,85.3085,WGS84,"Velu, C.S | Munuswamy, M","Velu, C.S | Munuswamy, M","Velu CS, Munuswamy N (2005) Updated diagnoses for the Indian species of Streptocephalus (Crustacea: Branchiopoda: Anostraca). Zootaxa 1049: 33-48."
ACA-FIBL-230,"Streptocephalus spinifer Gurney, 1907",,MaterialCitation,Animalia,Arthropoda,Branchiopoda,Anostraca,Streptocephalidae,Streptocephalus,spinifer,species,,,Recorded date unknown,"Akaveedu, Andhra Pradesh",Andhra Pradesh,India,pool,15.5625,78.9415,WGS84,"Velu, C.S | Munuswamy, M","Velu, C.S | Munuswamy, M","Velu CS, Munuswamy N (2005) Updated diagnoses for the Indian species of Streptocephalus (Crustacea: Branchiopoda: Anostraca). Zootaxa 1049: 33-48."
ACA-FIBL-231,"Streptocephalus spinifer Gurney, 1907",,MaterialCitation,Animalia,Arthropoda,Branchiopoda,Anostraca,Streptocephalidae,Streptocephalus,spinifer,species,,1973,,"Akaveedu, Andhra Pradesh",Andhra Pradesh,India,pool,15.5625,78.9415,WGS84,"Radhakrishna, Y | Durgaprasad, M. K.","Radhakrishna, Y | Durgaprasad, M. K.","Radhakrishna Y, Durga Prasad MK (1974) Occurrence of Streptocephalus spinifer Gurney, 1906 (Crustacea: Branchiopoda) from Andhra Pradesh. Current Science 44: 471."
ACA-FIBL-232,"Streptocephalus spinifer Gurney, 1907",,MaterialCitation,Animalia,Arthropoda,Branchiopoda,Anostraca,Streptocephalidae,Streptocephalus,spinifer,species,,1979,,"Athoor, Tamil Nadu",Tamil Nadu,India,pool,10.3,77.8497,WGS84,Delton Belk,"Delton Belk | Esparza, CE","Belk D, Esparza CE (1995) Anostraca of the Indian subcontinent. Hydrobiologia 298: 287-293."
ACA-FIBL-233,"Streptocephalus spinifer Gurney, 1907",,MaterialCitation,Animalia,Arthropoda,Branchiopoda,Anostraca,Streptocephalidae,Streptocephalus,spinifer,species,,1980,,"Tiruvadanai, Tamil Nadu",Tamil Nadu,India,reservoir,9.7,78.87,WGS84,Delton Belk,"Delton Belk | Esparza, CE","Belk D, Esparza CE (1995) Anostraca of the Indian subcontinent. Hydrobiologia 298: 287-293."
ACA-FIBL-234,"Streptocephalus warliae Katke, Padhye & Vanjare, 2025","Ahmednagar college, Ahilyanagar, Maharashtra",MaterialCitation,Animalia,Arthropoda,Branchiopoda,Anostraca,Streptocephalidae,Streptocephalus,warliae,species,,2024-08-10,,"Kasatwadi, Jawahar, Palghar",Maharashtra,India,pool,19.8857,73.1903,WGS84,Avinash Vanjare | Prashant Katke,Sameer Padhye | Avinash Vanjare | Prashant Katke,"Katke PM, Padhye SM, Vanjare AI (2025) A new species of Streptocephalus Baird, 1852 (Crustacea, Branchiopoda) from Peninsular India. Zoosystematics and Evolution 101(3): 1259-1269."
ACA-FIBL-235,"Streptocephalus warliae Katke, Padhye & Vanjare, 2025","Ahmednagar college, Ahilyanagar, Maharashtra",MaterialCitation,Animalia,Arthropoda,Branchiopoda,Anostraca,Streptocephalidae,Streptocephalus,warliae,species,,2024-08-10,,"Kasatwadi, Jawahar, Palghar",Maharashtra,India,pool,19.8866,73.1887,WGS84,Avinash Vanjare | Prashant Katke,Sameer Padhye | Avinash Vanjare | Prashant Katke,"Katke PM, Padhye SM, Vanjare AI (2025) A new species of Streptocephalus Baird, 1852 (Crustacea, Branchiopoda) from Peninsular India. Zoosystematics and Evolution 101(3): 1259-1269."
ACA-FIBL-236,"Streptocephalus warliae Katke, Padhye & Vanjare, 2025","Ahmednagar college, Ahilyanagar, Maharashtra",MaterialCitation,Animalia,Arthropoda,Branchiopoda,Anostraca,Streptocephalidae,Streptocephalus,warliae,species,,2024-09-01,,"Kasatwadi, Jawahar, Palghar",Maharashtra,India,pool,19.8857,73.1903,WGS84,Avinash Vanjare | Prashant Katke | Sagar Bawake,Sameer Padhye | Avinash Vanjare | Prashant Katke,"Katke PM, Padhye SM, Vanjare AI (2025) A new species of Streptocephalus Baird, 1852 (Crustacea, Branchiopoda) from Peninsular India. Zoosystematics and Evolution 101(3): 1259-1269."
ACA-FIBL-237,"Streptocephalus warliae Katke, Padhye & Vanjare, 2025","Ahmednagar college, Ahilyanagar, Maharashtra",MaterialCitation,Animalia,Arthropoda,Branchiopoda,Anostraca,Streptocephalidae,Streptocephalus,warliae,species,,2024-09-01,,"Kasatwadi, Jawahar, Palghar",Maharashtra,India,pool,19.8866,73.1887,WGS84,Avinash Vanjare | Prashant Katke | Vishal Tungikar,Sameer Padhye | Avinash Vanjare | Prashant Katke,"Katke PM, Padhye SM, Vanjare AI (2025) A new species of Streptocephalus Baird, 1852 (Crustacea, Branchiopoda) from Peninsular India. Zoosystematics and Evolution 101(3): 1259-1269."
ACA-FIBL-238,"Streptocephalus warliae Katke, Padhye & Vanjare, 2025","Ahmednagar college, Ahilyanagar, Maharashtra",MaterialCitation,Animalia,Arthropoda,Branchiopoda,Anostraca,Streptocephalidae,Streptocephalus,warliae,species,,2024-09-01,,"Kasatwadi, Jawahar, Palghar",Maharashtra,India,pool,19.895,73.1969,WGS84,Avinash Vanjare | Prashant Katke,Sameer Padhye | Avinash Vanjare | Prashant Katke,"Katke PM, Padhye SM, Vanjare AI (2025) A new species of Streptocephalus Baird, 1852 (Crustacea, Branchiopoda) from Peninsular India. Zoosystematics and Evolution 101(3): 1259-1269."
ACA-FIBL-239,"Branchipodopsis affinis Sars, 1901",,MaterialCitation,Animalia,Arthropoda,Branchiopoda,Anostraca,Branchipodidae,Branchipodopsis,affinis,species,,,Recorded date unknown,"Nagmargh, Kashmir valley",Jammu and Kashmir,India,pool,33.8933,74.4886,WGS84,"Malhotra, Y. R. | Duda, P. L","Malhotra, Y. R. | Duda, P. L","Malhotra YR,  Duda PLA (1970) New fairy shrimp, Branchinecta acanthopenes n. sp. (Anostraca, Branchinectidae), from India. Crustaceana 18: 173-176."
ACA-FIBL-240,"Branchipodopsis affinis Sars, 1901",,MaterialCitation,Animalia,Arthropoda,Branchiopoda,Anostraca,Branchipodidae,Branchipodopsis,affinis,species,,1913,,"Nagmargh, Kashmir valley",Jammu and Kashmir,India,pool,34.4674,74.4943,WGS84,F. Smith,"Bond, R.M","Bond RM (1934) Report of phyllopod Crustacea (Anostraca, Notostraca and Conchostraca) including a revision of the Anostraca of the Indian Empire. Memoirs of the Connecticut Academy of Arts and Sciences 10: 29-62."
ACA-FIBL-241,"Branchinella hardingi (Qadri and Baqai, 1956)",,MaterialCitation,Animalia,Arthropoda,Branchiopoda,Anostraca,Thamnocephalidae,Branchinella,hardingi,species,,,Recorded date unknown,"Chattrapur, Madhya Pradesh",Madhya Pradesh,India,pond,24.9164,79.5811,WGS84,"Tiwari, K.K","Tiwari, K.K","Tiwari KK (1971) Occurrence of Branchinella hardingi Qadri and Baqai, 1956 (Crustacea, Phyllopoda: Anostraca) in Madhya Pradesh. Journal of Zoological Society of India 23: 89-94."
ACA-FIBL-242,"Branchinella maduraiensis (Raj, 1951)",,MaterialCitation,Animalia,Arthropoda,Branchiopoda,Anostraca,Thamnocephalidae,Branchinella,maduraiensis,species,,1973,,Guntur,Andhra Pradesh,India,,16.2983,80.4336,WGS84,"Radhakrishna, Y | Durgaprasad, M. K.","Radhakrishna, Y | Durgaprasad, M. K.","Radhakrishna Y, Durga Prasad MK (1974) Occurrence of Streptocephalus spinifer Gurney, 1906 (Crustacea: Branchiopoda) from Andhra Pradesh. Current Science 44: 471."
ACA-FIBL-243,"Branchinella maduraiensis (Raj, 1951)",,MaterialCitation,Animalia,Arthropoda,Branchiopoda,Anostraca,Thamnocephalidae,Branchinella,maduraiensis,species,,1956,,"Ahwa, Gujarat",Gujarat,India,pool,20.7581,73.688,WGS84,"Shull, E.M","Eberly, W.R","Shull EM (1967) First record of the fairy shrimp Branchinella kugenumaensis Ishikawa in Gujarat State, North India. Journal of the Bombay Natural History Society 63: 769-770."
ACA-FIBL-244,"Branchinella maduraiensis (Raj, 1951)",,MaterialCitation,Animalia,Arthropoda,Branchiopoda,Anostraca,Thamnocephalidae,Branchinella,maduraiensis,species,,,Recorded date unknown,"Madras, Tamil Nadu",Tamil Nadu,India,,13.0854,80.2735,WGS84,,,Linder F (1941) Contributions to the morphology and the taxonomy of the Branchiopoda Anostraca. Zoologiska Bidrag från Uppsala 20: 101-303
ACA-FIBL-245,"Branchinella maduraiensis (Raj, 1951)",,MaterialCitation,Animalia,Arthropoda,Branchiopoda,Anostraca,Thamnocephalidae,Branchinella,maduraiensis,species,,1961,,"Pipar city, Jodhpur, Rajasthan",Rajasthan,India,pond,26.3846,73.5322,WGS84,"Tiwari, K.K","Tiwari, K.K","Tiwari KK (1965) Branchinella kugenumaensis (Ishikawa, 1894) (Phyloopoda, Anostraca) in Rajasthan, Western India. Crustaceana 9: 220-222."
ACA-FIBL-246,"Branchinella maduraiensis (Raj, 1951)",,MaterialCitation,Animalia,Arthropoda,Branchiopoda,Anostraca,Thamnocephalidae,Branchinella,maduraiensis,species,,1961,,"Awa, Marwar, Rajasthan",Rajasthan,India,pond,25.637,73.625,WGS84,"Tiwari, K.K","Tiwari, K.K","Tiwari KK (1965) Branchinella kugenumaensis (Ishikawa, 1894) (Phyloopoda, Anostraca) in Rajasthan, Western India. Crustaceana 9: 220-222."
ACA-FIBL-247,"Branchinella maduraiensis (Raj, 1951)",,MaterialCitation,Animalia,Arthropoda,Branchiopoda,Anostraca,Thamnocephalidae,Branchinella,maduraiensis,species,,1976,,Ludhiana,Punjab,India,pool,30.901,75.8572,WGS84,"Battish, S. K.","Battish, S. K.","Battish SK (1983) On the occurrence of three species of fairy shrimps (Anostraca: Crustacea) in Punjab, with a check-list of Indian anostracans. Researches on Crustacea 12: 77-84."
ACA-FIBL-248,"Branchinella maduraiensis (Raj, 1951)",,MaterialCitation,Animalia,Arthropoda,Branchiopoda,Anostraca,Thamnocephalidae,Branchinella,maduraiensis,species,,1951,,"Madurai, Tamil Nadu",Tamil Nadu,India,pool,9.925,78.1197,WGS84,"Joseph, K. J | Phanuel, G. J.","Sanjeeva Raj, P. J","Raj PJS (1951) The first record of the genus Branchinella Sayce in India and a new variety of Branchinella kugenumaensis (Ishikawa), var. madurai. Current Science 20: 334."
ACA-FIBL-249,"Branchinella maduraiensis (Raj, 1951)",,MaterialCitation,Animalia,Arthropoda,Branchiopoda,Anostraca,Thamnocephalidae,Branchinella,maduraiensis,species,,1951,,"Tambaram, Madras, Tamil Nadu",Tamil Nadu,India,,12.9249,80.1145,WGS84,"Sanjeeva Raj, P. J","Sanjeeva Raj, P. J","Raj PJS (1951) The first record of the genus Branchinella Sayce in India and a new variety of Branchinella kugenumaensis (Ishikawa), var. madurai. Current Science 20: 334."
ACA-FIBL-250,"Branchinella maduraiensis (Raj, 1951)",,MaterialCitation,Animalia,Arthropoda,Branchiopoda,Anostraca,Thamnocephalidae,Branchinella,maduraiensis,species,,1975,,Patiala,Punjab,India,pool,30.34,76.38,WGS84,"Battish, S. K.","Battish, S. K.","Battish SK (1983) On the occurrence of three species of fairy shrimps (Anostraca: Crustacea) in Punjab, with a check-list of Indian anostracans. Researches on Crustacea 12: 77-84."
ACA-FIBL-251,"Branchinella maduraiensis (Raj, 1951)",,MaterialCitation,Animalia,Arthropoda,Branchiopoda,Anostraca,Thamnocephalidae,Branchinella,maduraiensis,species,,1980,,"Ramanathapuram, Tamil Nadu",Tamil Nadu,India,pond,9.3697,78.8308,WGS84,Delton Belk,Brendonck Luc | Delton Belk,"Belk D, Brendonck L (1997) Branchinella maduraiensis Raj (Crustacea, Branchiopoda, Anostraca) shown by new evidence to be a valid species. Hydrobiologia 359: 93-99."
ACA-FIBL-252,"Branchinella maduraiensis (Raj, 1951)","FBRC, ZSI, Hyderabad",PreservedSpecimen,Animalia,Arthropoda,Branchiopoda,Anostraca,Thamnocephalidae,Branchinella,maduraiensis,species,,2020-10-02,,"Mannanur Amrabad Tiger Reserve, Mannanur Achampet, Nagarkurnool. Telangana",Telangana,India,pond,16.3376,78.741,WGS84,"Karuthapandi, M",Sameer Padhye | Avinash Vanjare,
ACA-FIBL-253,"Branchinella maduraiensis (Raj, 1951)","FBRC, ZSI, Hyderabad",PreservedSpecimen,Animalia,Arthropoda,Branchiopoda,Anostraca,Thamnocephalidae,Branchinella,maduraiensis,species,,2020-10-04,,"Mannanur Amrabad Tiger Reserve, Mannanur Achampet, Nagarkurnool. Telangana",Telangana,India,pond,16.3376,78.741,WGS84,"Karuthapandi, M",Sameer Padhye | Avinash Vanjare,
ACA-FIBL-254,"Branchinella maduraiensis (Raj, 1951)","Ahmednagar college, Ahilyanagar, Maharashtra",PreservedSpecimen,Animalia,Arthropoda,Branchiopoda,Anostraca,Thamnocephalidae,Branchinella,maduraiensis,species,,2024-07-15,,"Majri, Nagpur",Nagpur,India,pool,20.9904,79.1933,WGS84,Avinash Vanjare | Prashant Katke,Sameer Padhye,
ACA-FIBL-255,"Carinophallus ornata (Daday, 1910)",,MaterialCitation,Animalia,Arthropoda,Branchiopoda,Anostraca,Thamnocephalidae,Carinophallus,ornata,species,,1957,,Sambhar lake,Rajasthan,India,reservoir,26.9669,75.095,WGS84,"Biswas, B","Tiwari, K.K","Tiwari KK (1958) Diagnosis of a new species of the genus Branchinella Sayce (Crustacea: Branchiopoda: Anostraca) from Sambhar Lake, Rajasthan. Journal of the Bombay Natural History Society 55: 585-588"
ACA-FIBL-256,"Carinophallus ornata (Daday, 1910)",,MaterialCitation,Animalia,Arthropoda,Branchiopoda,Anostraca,Thamnocephalidae,Carinophallus,ornata,species,,1958,,Sambhar lake,Rajasthan,India,reservoir,26.9669,75.095,WGS84,"Baid, I.C","Baid, I.C","Baid IC (1968) The arthropod fauna of Sambhar Salt Lake, Rajasthan, India. Oikos 19: 292-303."
ACA-FIBL-257,"Branchinecta orientalis Sars, 1901",,MaterialCitation,Animalia,Arthropoda,Branchiopoda,Anostraca,Branchinectidae,Branchinecta,orientalis,species,,,Recorded date unknown,"Lahaul, Himachal Pradesh",Himachal Pradesh,India,pool,32.2707,77.3715,WGS84,,"Mani, M.S","Mani MS (1962) Introduction to high altitude entomology: i-xix, 1-302, pis. 1-17. (Methuen, London)."
ACA-FIBL-258,"Branchinecta orientalis Sars, 1901",,MaterialCitation,Animalia,Arthropoda,Branchiopoda,Anostraca,Branchinectidae,Branchinecta,orientalis,species,,1923,,"Chushol, Ladakh",Ladakh,India,pond,34.1525,77.5769,WGS84,F. M Bailey,"Bond, R.M","Bond RM (1934) Report of phyllopod Crustacea (Anostraca, Notostraca and Conchostraca) including a revision of the Anostraca of the Indian Empire. Memoirs of the Connecticut Academy of Arts and Sciences 10: 29-62."
ACA-FIBL-259,"Branchinecta orientalis Sars, 1901",,MaterialCitation,Animalia,Arthropoda,Branchiopoda,Anostraca,Branchinectidae,Branchinecta,orientalis,species,,,Recorded date unknown,Kashmir valley,Jammu and Kashmir,India,pool,33.8933,74.4886,WGS84,"Malhotra, Y. R. | Duda, P. L","Malhotra, Y. R. | Duda, P. L","Malhotra YR,  Duda PLA (1970) New fairy shrimp, Branchinecta acanthopenes n. sp. (Anostraca, Branchinectidae), from India. Crustaceana 18: 173-176."
ACA-FIBL-260,"Branchinecta orientalis Sars, 1901",,MaterialCitation,Animalia,Arthropoda,Branchiopoda,Anostraca,Branchinectidae,Branchinecta,orientalis,species,,,Recorded date unknown,Krishansar Kashmir,Jammu and Kashmir,India,pool,34.3971,75.1004,WGS84,"Raina, H. S. | Vass, K. K.","Raina, H. S. | Vass, K. K.","Raina HS, Vass KK (2006) Some biological features of a freshwater fairy shrimp, Branchinecta schantzi, Mackin, 1952 in the Northwestern Himalayas, India. Journal of the Indian Institute of Science 86: 287-291"
ACA-FIBL-261,"Branchinecta orientalis Sars, 1901",,MaterialCitation,Animalia,Arthropoda,Branchiopoda,Anostraca,Branchinectidae,Branchinecta,orientalis,species,,,Recorded date unknown,Vishansar Kashmir,Jammu and Kashmir,India,pool,34.3881,75.1188,WGS84,"Raina, H. S. | Vass, K. K.","Raina, H. S. | Vass, K. K.","Raina HS, Vass KK (2006) Some biological features of a freshwater fairy shrimp, Branchinecta schantzi, Mackin, 1952 in the Northwestern Himalayas, India. Journal of the Indian Institute of Science 86: 287-291"
ACA-FIBL-262,"Chirocephalus priscus (Daday, 1910)",,MaterialCitation,Animalia,Arthropoda,Branchiopoda,Anostraca,Chirocephalidae,Chirocephalus,priscus,species,,1977,,"Haibowal, Ludhiana",Punjab,India,pool,30.9307,75.8141,WGS84,"Battish, S. K.","Battish, S. K.","Battish SK (1983) On the occurrence of three species of fairy shrimps (Anostraca: Crustacea) in Punjab, with a check-list of Indian anostracans. Researches on Crustacea 12: 77-84."
ACA-FIBL-263,"Chirocephalus priscus (Daday, 1910)",,MaterialCitation,Animalia,Arthropoda,Branchiopoda,Anostraca,Chirocephalidae,Chirocephalus,priscus,species,,1909,,"Bhowali Bazar, Kumaon",Uttarakhand,India,,29.3842,79.515,WGS84,"Imms, A.D | Lloyd, R.E","Daday, E",Daday de Deés E (1910) Monographie systématique des Phyllopodes Anostraces. Annales des Sciences Naturelles. Zoologie 9e serie 11: 91- 492.
ACA-FIBL-264,"Chirocephalus priscus (Daday, 1910)",,MaterialCitation,Animalia,Arthropoda,Branchiopoda,Anostraca,Chirocephalidae,Chirocephalus,priscus,species,,1921,,"Kupri, Shimla Hills",Himachal Pradesh,India,,31.098,77.2678,WGS84,"Kemp, S","Bond, R.M","Bond RM (1934) Report of phyllopod Crustacea (Anostraca, Notostraca and Conchostraca) including a revision of the Anostraca of the Indian Empire. Memoirs of the Connecticut Academy of Arts and Sciences 10: 29-62."
ACA-FIBL-265,"Chirocephalus priscus (Daday, 1910)",,MaterialCitation,Animalia,Arthropoda,Branchiopoda,Anostraca,Chirocephalidae,Chirocephalus,priscus,species,,1921,,near Matiana,Himachal Pradesh,India,,31.2102,77.4056,WGS84,"Kemp, S","Bond, R.M","Bond RM (1934) Report of phyllopod Crustacea (Anostraca, Notostraca and Conchostraca) including a revision of the Anostraca of the Indian Empire. Memoirs of the Connecticut Academy of Arts and Sciences 10: 29-62."
ACA-FIBL-266,"Chirocephalus priscus (Daday, 1910)",,MaterialCitation,Animalia,Arthropoda,Branchiopoda,Anostraca,Chirocephalidae,Chirocephalus,priscus,species,,1901,,Nainital,Uttarakhand,India,,29.3803,79.4635,WGS84,"Daday, E","Daday, E",Daday de Deés E (1910) Monographie systématique des Phyllopodes Anostraces. Annales des Sciences Naturelles. Zoologie 9e serie 11: 91- 492.
ACA-FIBL-267,"Chirocephalus priscus (Daday, 1910)",,MaterialCitation,Animalia,Arthropoda,Branchiopoda,Anostraca,Chirocephalidae,Chirocephalus,priscus,species,,1907,,"Phagu, Simla Hills",Himachal Pradesh,India,pool,31.0856,77.3008,WGS84,"Annandale, D.N","Daday, E",Daday de Deés E (1910) Monographie systématique des Phyllopodes Anostraces. Annales des Sciences Naturelles. Zoologie 9e serie 11: 91- 492.
ACA-FIBL-268,"Chirocephalus priscus (Daday, 1910)",,MaterialCitation,Animalia,Arthropoda,Branchiopoda,Anostraca,Chirocephalidae,Chirocephalus,priscus,species,,1901,,"Simla, India",Himachal Pradesh,India,,31.0895,77.1796,WGS84,"Daday, E","Daday, E",Daday de Deés E (1910) Monographie systématique des Phyllopodes Anostraces. Annales des Sciences Naturelles. Zoologie 9e serie 11: 91- 492.
ACA-FIBL-269,"Chirocephalus priscus (Daday, 1910)",,MaterialCitation,Animalia,Arthropoda,Branchiopoda,Anostraca,Chirocephalidae,Chirocephalus,priscus,species,,1906,,Sukhatal,Uttarakhand,India,pond,29.3925,79.4447,WGS84,"Annandale, D.N | Lloyd, R.E","Daday, E",Daday de Deés E (1910) Monographie systématique des Phyllopodes Anostraces. Annales des Sciences Naturelles. Zoologie 9e serie 11: 91- 492.
ACA-FIBL-270,"Chirocephalus priscus (Daday, 1910)",,MaterialCitation,Animalia,Arthropoda,Branchiopoda,Anostraca,Chirocephalidae,Chirocephalus,priscus,species,,1921,,"Theog, Simla Hills",Himachal Pradesh,India,pond,31.12,77.35,WGS84,"Kemp, S","Bond, R.M","Bond RM (1934) Report of phyllopod Crustacea (Anostraca, Notostraca and Conchostraca) including a revision of the Anostraca of the Indian Empire. Memoirs of the Connecticut Academy of Arts and Sciences 10: 29-62."
ACA-FIBL-271,"Triops cancriformis (Bosc, 1801)",,MaterialCitation,Animalia,Arthropoda,Branchiopoda,Notostraca,Triopsidae,Triops,cancriformis,species,,,Recorded date unknown,"Bulandshahar District, Uttar Pradesh",Uttar Pradesh,India,pool,28.417,77.85,WGS84,"Walton, H.J | Milne, CJR","Walton, H.J | Kemp, S","Walton HJ, Kemp S (1911) Notes of the occurrence of Apus in eastern Asia, I. Records of the Indian Museum 6: 351-352."
ACA-FIBL-272,"Triops cancriformis (Bosc, 1801)",,MaterialCitation,Animalia,Arthropoda,Branchiopoda,Notostraca,Triopsidae,Triops,cancriformis,species,,1921,,"Gandarbar, Kashmir",Jammu and Kashmir,India,pool,34.5,76,WGS84,"Smith, F","Gurney, R",Gurney R (1924) Some Asiatic species of Apus. Records of the Indian Museum 27: 439-442.
ACA-FIBL-273,"Triops cancriformis (Bosc, 1801)",,MaterialCitation,Animalia,Arthropoda,Branchiopoda,Notostraca,Triopsidae,Triops,cancriformis,species,,1938,,"Gujarat College, Ahmedabad",Gujarat,India,pool,23.03,72.58,WGS84,"Mahabale, T. S.","Mahabale, T. S.","Mahabale T S (1939) On the occurrence of Apus in Gujarat, India. Current Science 8: 471."
ACA-FIBL-274,"Triops cancriformis (Bosc, 1801)",,MaterialCitation,Animalia,Arthropoda,Branchiopoda,Notostraca,Triopsidae,Triops,cancriformis,species,,1979,,Sopore,Jammu and Kashmir,India,pool,34.3,74.47,WGS84,Nath Surendra,Nath Surendra,Nath S (1985) On the taxonomic status of Apus kashmiriensis Das (Crustacea: Branchiopoda: Notostraca: Apodidae). Journal of the Bombay Natural History Society 82: 424-427.
ACA-FIBL-275,"Triops cancriformis (Bosc, 1801)",,MaterialCitation,Animalia,Arthropoda,Branchiopoda,Notostraca,Triopsidae,Triops,cancriformis,species,,1979,,Handwara,Jammu and Kashmir,India,pool,34.4,74.28,WGS84,Nath Surendra,Nath Surendra,Nath S (1985) On the taxonomic status of Apus kashmiriensis Das (Crustacea: Branchiopoda: Notostraca: Apodidae). Journal of the Bombay Natural History Society 82: 424-427.
ACA-FIBL-276,"Triops cancriformis (Bosc, 1801)",,MaterialCitation,Animalia,Arthropoda,Branchiopoda,Notostraca,Triopsidae,Triops,cancriformis,species,,1979,,Poonch valley,Jammu and Kashmir,India,pond,33.77,74.1,WGS84,Nath Surendra,Nath Surendra,Nath S (1980) On Triops cancriformis (Bosc) (Branchiopoda; Notostraca; Apodidae) a new record from Poonch Valley (J & K State) India. Proceedings of the Indian Science Congress 67: 164.
ACA-FIBL-277,"Triops cancriformis (Bosc, 1801)",,MaterialCitation,Animalia,Arthropoda,Branchiopoda,Notostraca,Triopsidae,Triops,cancriformis,species,,,Recorded date unknown,Kashmir,Jammu and Kashmir,India,,33.759,75.3503,WGS84,"Walton, H.J","Kemp, S",Kemp S (1911) Notes on Major Walton's specimens and on others from Kashmir with a list of previous records from eastern Asia. Notes on the occurrence of Apus in eastern Asia. II. Records of the Indian Museum 6: 353-357.
ACA-FIBL-278,"Triops cancriformis (Bosc, 1801)",,MaterialCitation,Animalia,Arthropoda,Branchiopoda,Notostraca,Triopsidae,Triops,cancriformis,species,,1911,,"Banel, Bulandshahr, Uttar Pradesh",Uttar Pradesh,India,,26.8168,80.8851,WGS84,"Robertson Milne, C.J | Walton, H.J","Walton, H.J","Walton HJ, Kemp S (1911) Notes of the occurrence of Apus in eastern Asia, I. Records of the Indian Museum 6: 351-352."
ACA-FIBL-279,"Triops cancriformis (Bosc, 1801)",,MaterialCitation,Animalia,Arthropoda,Branchiopoda,Notostraca,Triopsidae,Triops,cancriformis,species,,,Recorded date unknown,Kashmir valley,Jammu and Kashmir,India,pool,34.1417,74.796,WGS84,,"Das, S.M",Das SM (1971) On a new species of Apus (Crustacea: Notostraca) from Kashmir. Proceedings of the Indian Science Congress (Abstracts) 58 (3): 555-556.
ACA-FIBL-280,"Triops granarius Lucas, 1864","Ahmednagar college, Ahilyanagar, Maharashtra",PreservedSpecimen,Animalia,Arthropoda,Branchiopoda,Notostraca,Triopsidae,Triops,granarius,species,cf. granarius,2021-11-21,,"Table land, Khingar, Satara",Maharashtra,India,pool,17.9067,73.82,WGS84,Avinash Vanjare | Prashant Katke,Sameer Padhye,
ACA-FIBL-281,"Triops granarius Lucas, 1864","Ahmednagar college, Ahilyanagar, Maharashtra",PreservedSpecimen,Animalia,Arthropoda,Branchiopoda,Notostraca,Triopsidae,Triops,granarius,species,cf. granarius,2023-07-13,,"Table land, Khingar, Satara",Maharashtra,India,pool,17.9121,73.8198,WGS84,Avinash Vanjare | Prashant Katke,Sameer Padhye,
ACA-FIBL-282,"Triops granarius Lucas, 1864","Ahmednagar college, Ahilyanagar, Maharashtra",PreservedSpecimen,Animalia,Arthropoda,Branchiopoda,Notostraca,Triopsidae,Triops,granarius,species,cf. granarius,2023-07-13,,"Table land, Khingar, Satara",Maharashtra,India,pool,17.9084,73.8197,WGS84,Avinash Vanjare | Prashant Katke,Sameer Padhye,
ACA-FIBL-283,"Triops granarius Lucas, 1864","Ahmednagar college, Ahilyanagar, Maharashtra",PreservedSpecimen,Animalia,Arthropoda,Branchiopoda,Notostraca,Triopsidae,Triops,granarius,species,cf. granarius,2023-07-02,,"Kawdi, Satara",Maharashtra,India,pool,17.8528,73.7981,WGS84,Avinash Vanjare | Prashant Katke,Sameer Padhye,
ACA-FIBL-284,"Triops granarius Lucas, 1864","Ahmednagar college, Ahilyanagar, Maharashtra",PreservedSpecimen,Animalia,Arthropoda,Branchiopoda,Notostraca,Triopsidae,Triops,granarius,species,cf. granarius,2024-06-23,,"Ghatewadi pathar, Satara",Maharashtra,India,pond,17.5667,73.9191,WGS84,Avinash Vanjare | Yugandhar Shinde,Sameer Padhye,
ACA-FIBL-285,"Triops granarius Lucas, 1864","Ahmednagar college, Ahilyanagar, Maharashtra",PreservedSpecimen,Animalia,Arthropoda,Branchiopoda,Notostraca,Triopsidae,Triops,granarius,species,cf. granarius,2024-07-07,,"Table land, Panchgani, Satara",Maharashtra,India,pool,17.9267,73.8095,WGS84,Avinash Vanjare | Prashant Katke,Sameer Padhye,
ACA-FIBL-286,"Triops granarius Lucas, 1864","Ahmednagar college, Ahilyanagar, Maharashtra",PreservedSpecimen,Animalia,Arthropoda,Branchiopoda,Notostraca,Triopsidae,Triops,granarius,species,cf. granarius,2024-07-07,,"Kawdi, Satara",Maharashtra,India,pool,17.8528,73.7981,WGS84,Avinash Vanjare | Prashant Katke,Sameer Padhye,
ACA-FIBL-287,"Triops granarius Lucas, 1864",,MaterialCitation,Animalia,Arthropoda,Branchiopoda,Notostraca,Triopsidae,Triops,granarius,species,cf. granarius,2010,,"Alandi, Pune",Maharashtra,India,pool,18.6336,73.8722,WGS84,Sameer Padhye | Yugandhar Shinde,Sameer Padhye,"Padhye SM, Dahanukar N (2015) Distribution and assemblages of large branchiopods (Crustacea: Branchiopoda) of northern Western Ghats, India. Journal of Limnology 74(2): 371-380"
ACA-FIBL-288,"Triops granarius Lucas, 1864",,MaterialCitation,Animalia,Arthropoda,Branchiopoda,Notostraca,Triopsidae,Triops,granarius,species,cf. granarius,2010,,"Table land, Panchgani, Satara",Maharashtra,India,pool,17.923,73.805,WGS84,Sameer Padhye | Yugandhar Shinde,Sameer Padhye,"Padhye SM, Dahanukar N (2015) Distribution and assemblages of large branchiopods (Crustacea: Branchiopoda) of northern Western Ghats, India. Journal of Limnology 74(2): 371-380"
ACA-FIBL-289,"Triops granarius Lucas, 1864",,MaterialCitation,Animalia,Arthropoda,Branchiopoda,Notostraca,Triopsidae,Triops,granarius,species,cf. granarius,2012,,"Table land, Panchgani, Satara",Maharashtra,India,pool,17.923,73.805,WGS84,Sameer Padhye | Yugandhar Shinde,Sameer Padhye,"Padhye SM, Dahanukar N (2015) Distribution and assemblages of large branchiopods (Crustacea: Branchiopoda) of northern Western Ghats, India. Journal of Limnology 74(2): 371-380"
ACA-FIBL-290,"Triops granarius Lucas, 1864",,MaterialCitation,Animalia,Arthropoda,Branchiopoda,Notostraca,Triopsidae,Triops,granarius,species,cf. granarius,2013,,"Table land, Panchgani, Satara",Maharashtra,India,pool,17.9295,73.8071,WGS84,Sameer Padhye | Yugandhar Shinde,Sameer Padhye,"Padhye SM, Dahanukar N (2015) Distribution and assemblages of large branchiopods (Crustacea: Branchiopoda) of northern Western Ghats, India. Journal of Limnology 74(2): 371-380"
ACA-FIBL-291,"Triops granarius Lucas, 1864",,MaterialCitation,Animalia,Arthropoda,Branchiopoda,Notostraca,Triopsidae,Triops,granarius,species,cf. granarius,2012,,"Chalkewadi, Satara",Maharashtra,India,pool,17.4786,73.8364,WGS84,Sameer Padhye | Yugandhar Shinde,Sameer Padhye,"Padhye SM, Dahanukar N (2015) Distribution and assemblages of large branchiopods (Crustacea: Branchiopoda) of northern Western Ghats, India. Journal of Limnology 74(2): 371-380"
ACA-FIBL-292,"Triops granarius Lucas, 1864",,MaterialCitation,Animalia,Arthropoda,Branchiopoda,Notostraca,Triopsidae,Triops,granarius,species,cf. granarius,2011,,"Yavteshwar, Satara",Maharashtra,India,pool,17.7011,73.9181,WGS84,Siddharth Kulkarni,Sameer Padhye,"Padhye SM, Dahanukar N (2015) Distribution and assemblages of large branchiopods (Crustacea: Branchiopoda) of northern Western Ghats, India. Journal of Limnology 74(2): 371-380"
ACA-FIBL-293,"Triops granarius Lucas, 1864",,MaterialCitation,Animalia,Arthropoda,Branchiopoda,Notostraca,Triopsidae,Triops,granarius,species,cf. granarius,2013,,"Jagmin, Satara",Maharashtra,India,pool,17.6308,73.8119,WGS84,Shruti Paripatyadar,Sameer Padhye,"Padhye SM, Dahanukar N (2015) Distribution and assemblages of large branchiopods (Crustacea: Branchiopoda) of northern Western Ghats, India. Journal of Limnology 74(2): 371-380"
ACA-FIBL-294,"Triops granarius Lucas, 1864",,MaterialCitation,Animalia,Arthropoda,Branchiopoda,Notostraca,Triopsidae,Triops,granarius,species,cf. granarius,2013,,"Mhavshi, Satara",Maharashtra,India,pool,17.4359,73.9288,WGS84,Mihir Kulkarni | Shruti Paripatyadar,Sameer Padhye,"Padhye SM, Dahanukar N (2015) Distribution and assemblages of large branchiopods (Crustacea: Branchiopoda) of northern Western Ghats, India. Journal of Limnology 74(2): 371-380"
ACA-FIBL-295,"Triops granarius Lucas, 1864",,MaterialCitation,Animalia,Arthropoda,Branchiopoda,Notostraca,Triopsidae,Triops,granarius,species,cf. granarius,2013,,"Masai, Kolhapur",Maharashtra,India,pool,16.8167,74.0667,WGS84,Sameer Padhye | Mihir Kulkarni,Sameer Padhye,"Padhye SM, Dahanukar N (2015) Distribution and assemblages of large branchiopods (Crustacea: Branchiopoda) of northern Western Ghats, India. Journal of Limnology 74(2): 371-380"
ACA-FIBL-296,"Triops granarius Lucas, 1864",,MaterialCitation,Animalia,Arthropoda,Branchiopoda,Notostraca,Triopsidae,Triops,granarius,species,cf. granarius,2014,,"Kaas pathar, Satara",Maharashtra,India,pool,17.7201,73.8227,WGS84,Mihir Kulkarni,Sameer Padhye,"Padhye SM, Kulkarni MR (2019) Occurrence data of large branchiopods in the Northern Western Ghats, India. Freshwater Metadata Journal 41: 1-6. https://doi.org/10.15504/fmj.2019.41"
ACA-FIBL-297,"Triops granarius Lucas, 1864",,MaterialCitation,Animalia,Arthropoda,Branchiopoda,Notostraca,Triopsidae,Triops,granarius,species,cf. granarius,2015,,"Vankusavade, Satara",Maharashtra,India,pool,17.5648,73.9212,WGS84,Mihir Kulkarni | Shruti Paripatyadar,Sameer Padhye,"Padhye SM, Kulkarni MR (2019) Occurrence data of large branchiopods in the Northern Western Ghats, India. Freshwater Metadata Journal 41: 1-6. https://doi.org/10.15504/fmj.2019.41"
ACA-FIBL-298,"Triops granarius Lucas, 1864",,MaterialCitation,Animalia,Arthropoda,Branchiopoda,Notostraca,Triopsidae,Triops,granarius,species,cf. granarius,1995,,"Alandi, Pune",Maharashtra,India,pool,18.6336,73.8722,WGS84,"Ghate, H.V | Shetty, N","Ghate, H.V | Shetty, N","Ghate HV, Shetty N  (1997) Records of Triops (Crustacea: Branchiopoda: Notostraca) from Pune, Maharashtra. Journal of the Bombay Natural History Society 94: 588-589."
ACA-FIBL-299,"Triops granarius Lucas, 1864",,MaterialCitation,Animalia,Arthropoda,Branchiopoda,Notostraca,Triopsidae,Triops,granarius,species,cf. granarius,1921,,"Table land, Panchgani, Satara",Maharashtra,India,pool,17.923,73.805,WGS84,"Mullan, J. P.","Gurney, R",Gurney R (1924) Some Asiatic species of Apus. Records of the Indian Museum 27: 439-442.
ACA-FIBL-300,"Triops granarius Lucas, 1864",,MaterialCitation,Animalia,Arthropoda,Branchiopoda,Notostraca,Triopsidae,Triops,granarius,species,cf. granarius,1948,,"Table land, Panchgani, Satara",Maharashtra,India,pool,17.923,73.805,WGS84,"Hora, S. L.","Tiwari, K.K",Tiwari KK (1951) Indian species of the genus Apus (Crustacea: Branchiopoda) with description of two new species. Records of the Indian Museum XLIX: 197-205
ACA-FIBL-301,"Triops granarius Lucas, 1864",,MaterialCitation,Animalia,Arthropoda,Branchiopoda,Notostraca,Triopsidae,Triops,granarius,species,cf. granarius,1948,,"Mavli, Jodhpur, Rajasthan",Maharashtra,India,pool,24.7833,73.9828,WGS84,"Pradhan, K. S.","Tiwari, K.K",Tiwari KK (1951) Indian species of the genus Apus (Crustacea: Branchiopoda) with description of two new species. Records of the Indian Museum XLIX: 197-205
ACA-FIBL-302,"Triops granarius Lucas, 1864",,MaterialCitation,Animalia,Arthropoda,Branchiopoda,Notostraca,Triopsidae,Triops,granarius,species,cf. granarius,1956,,"Table land, Panchgani, Satara",Maharashtra,India,pool,17.923,73.805,WGS84,"Karande, A. A. | Inamdar, N. B.","Karande, A. A. | Inamdar, N. B.","Karande AA, Inamdar, NB (1959) Observations on the taxonomic characters of Triops orientalis (Tiwari), with a note on its biology. Journal of the Bombay Natural History Society 56: 215-225."
ACA-FIBL-303,"Triops granarius Lucas, 1864",,MaterialCitation,Animalia,Arthropoda,Branchiopoda,Notostraca,Triopsidae,Triops,granarius,species,cf. granarius,1966,,"Okha Town, Gujarat",Gujarat,India,pond,22.4669,69.0714,WGS84,"Shanbag, S.V | Inamdar, N.B","Shanbag, S.V | Inamdar, N.B","Shanbag SV, Inamdar NB (1968) On the occurrence of Triops mavliensis (Tiwari), Notostraca (Crustacea), in the Okhammandal Region of Saurashtra (India). Journal of the Bombay Natural History Society 65: 408-417."
ACA-FIBL-304,"Triops granarius Lucas, 1864",,MaterialCitation,Animalia,Arthropoda,Branchiopoda,Notostraca,Triopsidae,Triops,granarius,species,cf. granarius,1966,,"Gopi Surat, Gujarat",Gujarat,India,pond,21.1886,72.8297,WGS84,"Shanbag, S.V | Inamdar, N.B","Shanbag, S.V | Inamdar, N.B","Shanbag SV, Inamdar NB (1968) On the occurrence of Triops mavliensis (Tiwari), Notostraca (Crustacea), in the Okhammandal Region of Saurashtra (India). Journal of the Bombay Natural History Society 65: 408-417."
ACA-FIBL-305,"Triops granarius Lucas, 1864",,MaterialCitation,Animalia,Arthropoda,Branchiopoda,Notostraca,Triopsidae,Triops,granarius,species,cf. granarius,1966,,"Poshetra, Gujarat",Gujarat,India,pond,22.395,69.1728,WGS84,"Shanbag, S.V | Inamdar, N.B","Shanbag, S.V | Inamdar, N.B","Shanbag SV, Inamdar NB (1968) On the occurrence of Triops mavliensis (Tiwari), Notostraca (Crustacea), in the Okhammandal Region of Saurashtra (India). Journal of the Bombay Natural History Society 65: 408-417."
ACA-FIBL-306,"Triops granarius Lucas, 1864",,MaterialCitation,Animalia,Arthropoda,Branchiopoda,Notostraca,Triopsidae,Triops,granarius,species,cf. granarius,1996,,"Thirumangalam, Madurai, Tamilnadu",Tamil Nadu,India,pool,9.9669,78.1669,WGS84,"Velu, C.S | Munuswamy, M","Velu, C.S | Munuswamy, M","Velu CS, Munuswamy N (2003) Occurrence of Triops granarius (Lucas), Crustacea: Notostraca, from Madurai, Tamil Nadu. Journal of the Bombay Natural History Society 100: 154-156."
ACA-FIBL-307,"Triops granarius Lucas, 1864",,MaterialCitation,Animalia,Arthropoda,Branchiopoda,Notostraca,Triopsidae,Triops,granarius,species,cf. granarius,1949,,"Nagasunni Temple Tank, Tirunelveli",Tamil Nadu,India,pond,9.1772,77.5327,WGS84,"Chacko, P. I.","Tiwari, K.K",Tiwari KK (1951) Indian species of the genus Apus (Crustacea: Branchiopoda) with description of two new species. Records of the Indian Museum XLIX: 197-205
ACA-FIBL-308,"Triops granarius Lucas, 1864",,MaterialCitation,Animalia,Arthropoda,Branchiopoda,Notostraca,Triopsidae,Triops,granarius,species,cf. granarius,1965,,"Rajgopalpuram, Tirunelvelli",Tamil Nadu,India,pond,9.3519,78.2483,WGS84,"Martin, M. H.","Sanjeeva Raj, P. J.","Raj PJS (1971) Triops granarius (Lucas)(Crustacea: Branchiopoda) from Tamil Nadu, and a review of the species from India. Journal of the Bombay Natural History Society, 68, 161-168."
ACA-FIBL-309,"Triops granarius Lucas, 1864",,MaterialCitation,Animalia,Arthropoda,Branchiopoda,Notostraca,Triopsidae,Triops,granarius,species,cf. granarius,1965,,"Perumalpuram, Tirunelvelli",Tamil Nadu,India,pond,8.365,77.9992,WGS84,"Martin, M. H.","Sanjeeva Raj, P. J.","Raj PJS (1971) Triops granarius (Lucas)(Crustacea: Branchiopoda) from Tamil Nadu, and a review of the species from India. Journal of the Bombay Natural History Society, 68, 161-168."
ACA-FIBL-310,"Triops granarius Lucas, 1864",,MaterialCitation,Animalia,Arthropoda,Branchiopoda,Notostraca,Triopsidae,Triops,granarius,species,cf. granarius,,Recorded date unknown,"Sawyerpuram, Tuticorin",Tamil Nadu,India,pond,8.8003,78.1669,WGS84,"Isaac, L.M.P.","Isaac, L.M.P.","Issac, MPL (1970) Occurrence of Triops longicaudatus granarius. Journal of Madurai Kamaraj University 3: 41-50."
ACA-FIBL-311,"Triops granarius Lucas, 1864","Ahmednagar college, Ahilyanagar, Maharashtra",MaterialCitation,Animalia,Arthropoda,Branchiopoda,Notostraca,Triopsidae,Triops,granarius,species,cf. granarius,2020-06-08,,"Manjarsumba, Ahilyanagar, Maharashtra",Maharashtra,India,pool,19.244,74.751,WGS84,Avinash Vanjare | Prashant Katke,Sameer Padhye,"Vanjare AI, Katke PM, Padhye SM (2024) Large branchiopods (Anostraca, Notostraca, Laevicaudata, Spinicaudata) from the semi-arid regions of western India. Journal of Crustacean Biology 44 (3): ruae050. https://doi.org/10.1093/jcbiol/ruae050"
ACA-FIBL-312,"Triops granarius Lucas, 1864","Ahmednagar college, Ahilyanagar, Maharashtra",MaterialCitation,Animalia,Arthropoda,Branchiopoda,Notostraca,Triopsidae,Triops,granarius,species,cf. granarius,2020-06-13,,"Manjarsumba, Ahilyanagar, Maharashtra",Maharashtra,India,pool,19.244,74.751,WGS84,Avinash Vanjare | Prashant Katke,Sameer Padhye,"Vanjare AI, Katke PM, Padhye SM (2024) Large branchiopods (Anostraca, Notostraca, Laevicaudata, Spinicaudata) from the semi-arid regions of western India. Journal of Crustacean Biology 44 (3): ruae050. https://doi.org/10.1093/jcbiol/ruae050"
ACA-FIBL-313,"Triops granarius Lucas, 1864","Ahmednagar college, Ahilyanagar, Maharashtra",MaterialCitation,Animalia,Arthropoda,Branchiopoda,Notostraca,Triopsidae,Triops,granarius,species,cf. granarius,2020-06-21,,"Manjarsumba, Ahilyanagar, Maharashtra",Maharashtra,India,pool,19.244,74.751,WGS84,Avinash Vanjare | Prashant Katke,Sameer Padhye,"Vanjare AI, Katke PM, Padhye SM (2024) Large branchiopods (Anostraca, Notostraca, Laevicaudata, Spinicaudata) from the semi-arid regions of western India. Journal of Crustacean Biology 44 (3): ruae050. https://doi.org/10.1093/jcbiol/ruae050"
ACA-FIBL-314,"Triops granarius Lucas, 1864","Ahmednagar college, Ahilyanagar, Maharashtra",MaterialCitation,Animalia,Arthropoda,Branchiopoda,Notostraca,Triopsidae,Triops,granarius,species,cf. granarius,2021-06-11,,"Manjarsumba, Ahilyanagar, Maharashtra",Maharashtra,India,pool,19.244,74.751,WGS84,Avinash Vanjare | Prashant Katke,Sameer Padhye,"Vanjare AI, Katke PM, Padhye SM (2024) Large branchiopods (Anostraca, Notostraca, Laevicaudata, Spinicaudata) from the semi-arid regions of western India. Journal of Crustacean Biology 44 (3): ruae050. https://doi.org/10.1093/jcbiol/ruae050"
ACA-FIBL-315,"Triops granarius Lucas, 1864","Ahmednagar college, Ahilyanagar, Maharashtra",MaterialCitation,Animalia,Arthropoda,Branchiopoda,Notostraca,Triopsidae,Triops,granarius,species,cf. granarius,2021-06-14,,"Manjarsumba, Ahilyanagar, Maharashtra",Maharashtra,India,pool,19.244,74.751,WGS84,Avinash Vanjare | Prashant Katke,Sameer Padhye,"Vanjare AI, Katke PM, Padhye SM (2024) Large branchiopods (Anostraca, Notostraca, Laevicaudata, Spinicaudata) from the semi-arid regions of western India. Journal of Crustacean Biology 44 (3): ruae050. https://doi.org/10.1093/jcbiol/ruae050"
ACA-FIBL-316,"Triops granarius Lucas, 1864","Ahmednagar college, Ahilyanagar, Maharashtra",MaterialCitation,Animalia,Arthropoda,Branchiopoda,Notostraca,Triopsidae,Triops,granarius,species,cf. granarius,2021-06-17,,"Manjarsumba, Ahilyanagar, Maharashtra",Maharashtra,India,pool,19.244,74.751,WGS84,Avinash Vanjare | Prashant Katke,Sameer Padhye,"Vanjare AI, Katke PM, Padhye SM (2024) Large branchiopods (Anostraca, Notostraca, Laevicaudata, Spinicaudata) from the semi-arid regions of western India. Journal of Crustacean Biology 44 (3): ruae050. https://doi.org/10.1093/jcbiol/ruae050"
ACA-FIBL-317,"Triops granarius Lucas, 1864","Ahmednagar college, Ahilyanagar, Maharashtra",MaterialCitation,Animalia,Arthropoda,Branchiopoda,Notostraca,Triopsidae,Triops,granarius,species,cf. granarius,2021-06-20,,"Manjarsumba, Ahilyanagar, Maharashtra",Maharashtra,India,pool,19.244,74.751,WGS84,Avinash Vanjare | Prashant Katke,Sameer Padhye,"Vanjare AI, Katke PM, Padhye SM (2024) Large branchiopods (Anostraca, Notostraca, Laevicaudata, Spinicaudata) from the semi-arid regions of western India. Journal of Crustacean Biology 44 (3): ruae050. https://doi.org/10.1093/jcbiol/ruae050"
ACA-FIBL-318,"Triops granarius Lucas, 1864","Ahmednagar college, Ahilyanagar, Maharashtra",MaterialCitation,Animalia,Arthropoda,Branchiopoda,Notostraca,Triopsidae,Triops,granarius,species,cf. granarius,2021-07-02,,"Manjarsumba, Ahilyanagar, Maharashtra",Maharashtra,India,pool,19.244,74.751,WGS84,Avinash Vanjare | Prashant Katke,Sameer Padhye,"Vanjare AI, Katke PM, Padhye SM (2024) Large branchiopods (Anostraca, Notostraca, Laevicaudata, Spinicaudata) from the semi-arid regions of western India. Journal of Crustacean Biology 44 (3): ruae050. https://doi.org/10.1093/jcbiol/ruae050"
ACA-FIBL-319,"Triops granarius Lucas, 1864","Ahmednagar college, Ahilyanagar, Maharashtra",MaterialCitation,Animalia,Arthropoda,Branchiopoda,Notostraca,Triopsidae,Triops,granarius,species,cf. granarius,2021-11-06,,"Manjarsumba, Ahilyanagar, Maharashtra",Maharashtra,India,pool,19.244,74.751,WGS84,Avinash Vanjare | Prashant Katke,Sameer Padhye,"Vanjare AI, Katke PM, Padhye SM (2024) Large branchiopods (Anostraca, Notostraca, Laevicaudata, Spinicaudata) from the semi-arid regions of western India. Journal of Crustacean Biology 44 (3): ruae050. https://doi.org/10.1093/jcbiol/ruae050"
ACA-FIBL-320,"Triops granarius Lucas, 1864","Ahmednagar college, Ahilyanagar, Maharashtra",MaterialCitation,Animalia,Arthropoda,Branchiopoda,Notostraca,Triopsidae,Triops,granarius,species,cf. granarius,2022-06-27,,"Manjarsumba, Ahilyanagar, Maharashtra",Maharashtra,India,pool,19.244,74.751,WGS84,Avinash Vanjare | Prashant Katke,Sameer Padhye,"Vanjare AI, Katke PM, Padhye SM (2024) Large branchiopods (Anostraca, Notostraca, Laevicaudata, Spinicaudata) from the semi-arid regions of western India. Journal of Crustacean Biology 44 (3): ruae050. https://doi.org/10.1093/jcbiol/ruae050"
ACA-FIBL-321,"Triops granarius Lucas, 1864","Ahmednagar college, Ahilyanagar, Maharashtra",MaterialCitation,Animalia,Arthropoda,Branchiopoda,Notostraca,Triopsidae,Triops,granarius,species,cf. granarius,2023-05-12,,"Manjarsumba, Ahilyanagar, Maharashtra",Maharashtra,India,pool,19.244,74.751,WGS84,Avinash Vanjare | Prashant Katke,Sameer Padhye,"Vanjare AI, Katke PM, Padhye SM (2024) Large branchiopods (Anostraca, Notostraca, Laevicaudata, Spinicaudata) from the semi-arid regions of western India. Journal of Crustacean Biology 44 (3): ruae050. https://doi.org/10.1093/jcbiol/ruae050"
ACA-FIBL-322,"Triops granarius Lucas, 1864","Ahmednagar college, Ahilyanagar, Maharashtra",MaterialCitation,Animalia,Arthropoda,Branchiopoda,Notostraca,Triopsidae,Triops,granarius,species,cf. granarius,2023-07-16,,"Bedarwadi, Beed, Maharashtra",Maharashtra,India,pool,18.8983,75.3764,WGS84,Avinash Vanjare | Prashant Katke,Sameer Padhye,"Vanjare AI, Katke PM, Padhye SM (2024) Large branchiopods (Anostraca, Notostraca, Laevicaudata, Spinicaudata) from the semi-arid regions of western India. Journal of Crustacean Biology 44 (3): ruae050. https://doi.org/10.1093/jcbiol/ruae050"
ACA-FIBL-323,"Triops granarius Lucas, 1864","Ahmednagar college, Ahilyanagar, Maharashtra",PreservedSpecimen,Animalia,Arthropoda,Branchiopoda,Notostraca,Triopsidae,Triops,granarius,species,cf. granarius,2024-07-13,,"Risod, Washim",Maharashtra,India,pool,19.9744,76.7712,WGS84,Avinash Vanjare | Prashant Katke,Sameer Padhye,
ACA-FIBL-324,"Triops granarius Lucas, 1864",,MaterialCitation,Animalia,Arthropoda,Branchiopoda,Notostraca,Triopsidae,Triops,granarius,species,cf. granarius,1905,,"Pilani, Rajasthan",Rajasthan,India,,28.3636,75.6019,WGS84,"Mathur, S. N | Sidhu, N","Mathur, S. N | Sidhu, N","Mathur SN, Sidhu N (1957) Occurrence of Apus (Crustacea: Notostraca) in Pilani, Rajasthan. Journal of Bombay Natural History Society 54: 961-962."
ACA-FIBL-325,"Lynceus denticulatus Gurney, 1930",,MaterialCitation,Animalia,Arthropoda,Branchiopoda,Laevicaudata,Lynceidae,Lynceus,denticulatus,species,,2001,,"Alleppey, Kerala",Kerala,India,pool,9.4981,76.3222,WGS84,"Balaraman, U","Balaraman, U | Nayar, C.K.G","Balaraman U, Nayar CKG (2004) A new species of the clam shrimp genus Lynceus (Branchiopoda, Conchostraca, Laevicaudata) from Kerala, India. Crustaceana 77: 407-416."
ACA-FIBL-326,"Lynceus denticulatus Gurney, 1930",,MaterialCitation,Animalia,Arthropoda,Branchiopoda,Laevicaudata,Lynceidae,Lynceus,denticulatus,species,,1976,,"Rakhra, Punjab",Punjab,India,pond,30.3494,76.3608,WGS84,"Battish, S. K.","Battish, S. K.",Battish SK (1981) On some conchostracans from Punjab with the description of three new species and a new subspecies. Crustaceana 40: 178-196.
ACA-FIBL-327,"Lynceus denticulatus Gurney, 1930",,MaterialCitation,Animalia,Arthropoda,Branchiopoda,Laevicaudata,Lynceidae,Lynceus,denticulatus,species,,1974,,"Sagoaana, Bhatinda, Punjab",Punjab,India,pool,30.211,74.95,WGS84,"Battish, S. K.","Battish, S. K.",Battish SK (1981) On some conchostracans from Punjab with the description of three new species and a new subspecies. Crustaceana 40: 178-196.
ACA-FIBL-328,"Lynceus denticulatus Gurney, 1930",,MaterialCitation,Animalia,Arthropoda,Branchiopoda,Laevicaudata,Lynceidae,Lynceus,denticulatus,species,,1975,,"Patiala-Sanuar road, Punjab",Punjab,India,pool,30.3126,76.4287,WGS84,"Battish, S. K.","Battish, S. K.",Battish SK (1981) On some conchostracans from Punjab with the description of three new species and a new subspecies. Crustaceana 40: 178-196.
ACA-FIBL-329,"Lynceus denticulatus Gurney, 1930",,MaterialCitation,Animalia,Arthropoda,Branchiopoda,Laevicaudata,Lynceidae,Lynceus,denticulatus,species,,1929,,"Kodaikanal, Tamil Nadu",Tamil Nadu,India,pool,10.2375,77.4892,WGS84,"Gravely, F.H","Gurney, R.",Gurney R (1930) A new species of branchiopod from southern India. Records of the Indian Museum 32: 63-64.
ACA-FIBL-330,"Lynceus denticulatus Gurney, 1930",,MaterialCitation,Animalia,Arthropoda,Branchiopoda,Laevicaudata,Lynceidae,Lynceus,denticulatus,species,,,Recorded date unknown,"Yanamalai, Madurai",Tamil Nadu,India,pool,9.9692,78.1947,WGS84,"Royan, J.P","Royan, J.P | Alfred, J. R. B.","Royan JP,  Alfred JRB (1971) Lynceus serratus sp. nov. (Conchostraca, Lynceidae) from southern India. Crustaceana 21: 37-40."
ACA-FIBL-331,"Lynceus denticulatus Gurney, 1930","Ahmednagar college, Ahilyanagar, Maharashtra",PreservedSpecimen,Animalia,Arthropoda,Branchiopoda,Laevicaudata,Lynceidae,Lynceus,denticulatus,species,,2020-07-02,,"Chandbibi bund, Ahilyanagar, Maharashtra",Maharashtra,India,pool,19.0952,74.8401,WGS84,Avinash Vanjare | Prashant Katke,Sameer Padhye,
ACA-FIBL-332,"Lynceus denticulatus Gurney, 1930","Ahmednagar college, Ahilyanagar, Maharashtra",PreservedSpecimen,Animalia,Arthropoda,Branchiopoda,Laevicaudata,Lynceidae,Lynceus,denticulatus,species,,2020-07-02,,"Chandbibi mahal, Ahilyanagar, Maharashtra",Maharashtra,India,pond,19.0927,74.8417,WGS84,Avinash Vanjare | Prashant Katke,Sameer Padhye,
ACA-FIBL-333,"Lynceus denticulatus Gurney, 1930","Ahmednagar college, Ahilyanagar, Maharashtra",PreservedSpecimen,Animalia,Arthropoda,Branchiopoda,Laevicaudata,Lynceidae,Lynceus,denticulatus,species,,2021-11-21,,"Table land, Panchgani, Satara",Maharashtra,India,pool,17.9263,73.8064,WGS84,Avinash Vanjare | Prashant Katke,Sameer Padhye,
ACA-FIBL-334,"Lynceus denticulatus Gurney, 1930","Ahmednagar college, Ahilyanagar, Maharashtra",PreservedSpecimen,Animalia,Arthropoda,Branchiopoda,Laevicaudata,Lynceidae,Lynceus,denticulatus,species,,2021-11-21,,"Table land, Panchgani, Satara",Maharashtra,India,pool,17.9273,73.8077,WGS84,Avinash Vanjare | Prashant Katke,Sameer Padhye,
ACA-FIBL-335,"Lynceus denticulatus Gurney, 1930","Ahmednagar college, Ahilyanagar, Maharashtra",MaterialCitation,Animalia,Arthropoda,Branchiopoda,Laevicaudata,Lynceidae,Lynceus,denticulatus,species,,2022-08-07,,"Suregaon road, Pandhrewadi, Ahilyanagar, Maharashtra",Maharashtra,India,pool,18.8356,74.6436,WGS84,Avinash Vanjare | Prashant Katke,Sameer Padhye,"Vanjare AI, Katke PM, Padhye SM (2024) Large branchiopods (Anostraca, Notostraca, Laevicaudata, Spinicaudata) from the semi-arid regions of western India. Journal of Crustacean Biology 44 (3): ruae050. https://doi.org/10.1093/jcbiol/ruae050"
ACA-FIBL-336,"Lynceus denticulatus Gurney, 1930","Ahmednagar college, Ahilyanagar, Maharashtra",PreservedSpecimen,Animalia,Arthropoda,Branchiopoda,Laevicaudata,Lynceidae,Lynceus,denticulatus,species,,2022-09-10,,"Table land, Panchgani, Satara",Maharashtra,India,pool,17.9273,73.8077,WGS84,Avinash Vanjare | Prashant Katke,Sameer Padhye,
ACA-FIBL-337,"Lynceus denticulatus Gurney, 1930","Ahmednagar college, Ahilyanagar, Maharashtra",PreservedSpecimen,Animalia,Arthropoda,Branchiopoda,Laevicaudata,Lynceidae,Lynceus,denticulatus,species,,2022-09-10,,"Table land, Panchgani, Satara",Maharashtra,India,pool,17.9275,73.8116,WGS84,Avinash Vanjare | Prashant Katke,Sameer Padhye,
ACA-FIBL-338,"Lynceus denticulatus Gurney, 1930","Ahmednagar college, Ahilyanagar, Maharashtra",MaterialCitation,Animalia,Arthropoda,Branchiopoda,Laevicaudata,Lynceidae,Lynceus,denticulatus,species,,2023-07-16,,"Bedarwadi, Beed, Maharashtra",Maharashtra,India,pool,18.8983,75.3764,WGS84,Avinash Vanjare | Prashant Katke,Sameer Padhye,"Vanjare AI, Katke PM, Padhye SM (2024) Large branchiopods (Anostraca, Notostraca, Laevicaudata, Spinicaudata) from the semi-arid regions of western India. Journal of Crustacean Biology 44 (3): ruae050. https://doi.org/10.1093/jcbiol/ruae050"
ACA-FIBL-339,"Lynceus denticulatus Gurney, 1930","Ahmednagar college, Ahilyanagar, Maharashtra",MaterialCitation,Animalia,Arthropoda,Branchiopoda,Laevicaudata,Lynceidae,Lynceus,denticulatus,species,,2023-07-16,,"Beed Road, Moha, Beed, Maharashtra",Maharashtra,India,pool,18.7887,75.3563,WGS84,Avinash Vanjare | Prashant Katke,Sameer Padhye,"Vanjare AI, Katke PM, Padhye SM (2024) Large branchiopods (Anostraca, Notostraca, Laevicaudata, Spinicaudata) from the semi-arid regions of western India. Journal of Crustacean Biology 44 (3): ruae050. https://doi.org/10.1093/jcbiol/ruae050"
ACA-FIBL-340,"Lynceus denticulatus Gurney, 1930","Ahmednagar college, Ahilyanagar, Maharashtra",PreservedSpecimen,Animalia,Arthropoda,Branchiopoda,Laevicaudata,Lynceidae,Lynceus,denticulatus,species,,2023-08-02,,"Sinnar Windmills, Nashik",Maharashtra,India,pool,19.8262,73.9279,WGS84,Avinash Vanjare | Prashant Katke,Sameer Padhye,
ACA-FIBL-341,"Lynceus denticulatus Gurney, 1930","Ahmednagar college, Ahilyanagar, Maharashtra",PreservedSpecimen,Animalia,Arthropoda,Branchiopoda,Laevicaudata,Lynceidae,Lynceus,denticulatus,species,,2023-09-10,,"Bhojdari, Akole, Ahilyanagar, Maharashtra",Maharashtra,India,pool,19.5134,73.9085,WGS84,Avinash Vanjare | Prashant Katke,Sameer Padhye,
ACA-FIBL-342,"Lynceus denticulatus Gurney, 1930","Ahmednagar college, Ahilyanagar, Maharashtra",MaterialCitation,Animalia,Arthropoda,Branchiopoda,Laevicaudata,Lynceidae,Lynceus,denticulatus,species,,2023-10-11,,"Chandbibi mahal, Ahilyanagar, Maharashtra",Maharashtra,India,pool,19.0926,74.8417,WGS84,Avinash Vanjare | Prashant Katke,Sameer Padhye,"Vanjare AI, Katke PM, Padhye SM (2024) Large branchiopods (Anostraca, Notostraca, Laevicaudata, Spinicaudata) from the semi-arid regions of western India. Journal of Crustacean Biology 44 (3): ruae050. https://doi.org/10.1093/jcbiol/ruae050"
ACA-FIBL-343,"Lynceus denticulatus Gurney, 1930","Ahmednagar college, Ahilyanagar, Maharashtra",PreservedSpecimen,Animalia,Arthropoda,Branchiopoda,Laevicaudata,Lynceidae,Lynceus,denticulatus,species,,2023-10-11,,"Chandbibi bund, Ahilyanagar, Maharashtra",Maharashtra,India,pool,19.0953,74.84,WGS84,Avinash Vanjare | Prashant Katke,Sameer Padhye,
ACA-FIBL-344,"Lynceus denticulatus Gurney, 1930","Ahmednagar college, Ahilyanagar, Maharashtra",PreservedSpecimen,Animalia,Arthropoda,Branchiopoda,Laevicaudata,Lynceidae,Lynceus,denticulatus,species,,2024-07-02,,"Sobalewadi, Parner, Ahilyanagar, Maharashtra",Maharashtra,India,pool,19.0224,74.43,WGS84,Avinash Vanjare | Prashant Katke,Sameer Padhye,
ACA-FIBL-345,"Lynceus denticulatus Gurney, 1930","Ahmednagar college, Ahilyanagar, Maharashtra",PreservedSpecimen,Animalia,Arthropoda,Branchiopoda,Laevicaudata,Lynceidae,Lynceus,denticulatus,species,,2024-06-20,,"Chandbibi bund, Ahilyanagar, Maharashtra",Maharashtra,India,pool,19.0953,74.84,WGS84,Avinash Vanjare | Prashant Katke,Sameer Padhye,
ACA-FIBL-346,"Lynceus denticulatus Gurney, 1930","Ahmednagar college, Ahilyanagar, Maharashtra",PreservedSpecimen,Animalia,Arthropoda,Branchiopoda,Laevicaudata,Lynceidae,Lynceus,denticulatus,species,,2024-06-20,,"Chandbibi mahal, Ahilyanagar, Maharashtra",Maharashtra,India,pool,19.0926,74.8417,WGS84,Avinash Vanjare | Prashant Katke,Sameer Padhye,
ACA-FIBL-347,"Lynceus denticulatus Gurney, 1930","Ahmednagar college, Ahilyanagar, Maharashtra",PreservedSpecimen,Animalia,Arthropoda,Branchiopoda,Laevicaudata,Lynceidae,Lynceus,denticulatus,species,,2024-06-20,,"Chandbibi, Ahilyanagar, Maharashtra",Maharashtra,India,pool,19.0997,74.8361,WGS84,Avinash Vanjare | Prashant Katke,Sameer Padhye,
ACA-FIBL-348,"Lynceus denticulatus Gurney, 1930","Ahmednagar college, Ahilyanagar, Maharashtra",PreservedSpecimen,Animalia,Arthropoda,Branchiopoda,Laevicaudata,Lynceidae,Lynceus,denticulatus,species,,2024-07-07,,"Table land, Panchgani, Satara",Maharashtra,India,pool,17.9267,73.8095,WGS84,Avinash Vanjare | Prashant Katke,Sameer Padhye,
ACA-FIBL-349,"Lynceus denticulatus Gurney, 1930","Ahmednagar college, Ahilyanagar, Maharashtra",PreservedSpecimen,Animalia,Arthropoda,Branchiopoda,Laevicaudata,Lynceidae,Lynceus,denticulatus,species,,2024-07-13,,"Risod, Washim",Maharashtra,India,pool,19.9744,76.7712,WGS84,Avinash Vanjare | Prashant Katke,Sameer Padhye,
ACA-FIBL-350,"Lynceus denticulatus Gurney, 1930","Ahmednagar college, Ahilyanagar, Maharashtra",PreservedSpecimen,Animalia,Arthropoda,Branchiopoda,Laevicaudata,Lynceidae,Lynceus,denticulatus,species,,2024-07-27,,"Sinnar Windmills, Nashik, Maharashtra",Maharashtra,India,pond,19.8176,73.9212,WGS84,Avinash Vanjare | Prashant Katke,Sameer Padhye,
ACA-FIBL-351,"Lynceus denticulatus Gurney, 1930","Ahmednagar college, Ahilyanagar, Maharashtra",PreservedSpecimen,Animalia,Arthropoda,Branchiopoda,Laevicaudata,Lynceidae,Lynceus,denticulatus,species,,2024-08-03,,"Beed Road, Moha, Beed, Maharashtra",Maharashtra,India,pool,18.7905,75.3588,WGS84,Avinash Vanjare | Prashant Katke,Sameer Padhye,
ACA-FIBL-352,"Lynceus denticulatus Gurney, 1930","Ahmednagar college, Ahilyanagar, Maharashtra",PreservedSpecimen,Animalia,Arthropoda,Branchiopoda,Laevicaudata,Lynceidae,Lynceus,denticulatus,species,,2024-08-11,,"Sinnar Windmills, Nashik, Maharashtra",Maharashtra,India,pond,19.8177,73.9212,WGS84,Avinash Vanjare | Prashant Katke,Sameer Padhye,
ACA-FIBL-353,"Lynceus denticulatus Gurney, 1930",,MaterialCitation,Animalia,Arthropoda,Branchiopoda,Laevicaudata,Lynceidae,Lynceus,denticulatus,species,,2009,,"Alandi, Pune",Maharashtra,India,pool,18.6336,73.8722,WGS84,Sameer Padhye | Yugandhar Shinde,Sameer Padhye,"Padhye S, Ghate HV,  Pai K (2011) New locality records and additional information on habitats of three species of clam shrimps (Crustacea: Branchiopoda) from a region in northern part of Western Ghats (Sahyadris), India. Journal of Threatened Taxa 3: 1756-1763."
ACA-FIBL-354,"Lynceus denticulatus Gurney, 1930",,MaterialCitation,Animalia,Arthropoda,Branchiopoda,Laevicaudata,Lynceidae,Lynceus,denticulatus,species,,2009,,"Alandi, Pune",Maharashtra,India,pond,18.6378,73.8803,WGS84,Sameer Padhye | Yugandhar Shinde,Sameer Padhye,"Padhye S, Ghate HV,  Pai K (2011) New locality records and additional information on habitats of three species of clam shrimps (Crustacea: Branchiopoda) from a region in northern part of Western Ghats (Sahyadris), India. Journal of Threatened Taxa 3: 1756-1763."
ACA-FIBL-355,"Lynceus denticulatus Gurney, 1930",,MaterialCitation,Animalia,Arthropoda,Branchiopoda,Laevicaudata,Lynceidae,Lynceus,denticulatus,species,,2010,,"Table land, Panchgani, Satara",Maharashtra,India,pool,17.923,73.805,WGS84,Sameer Padhye | Yugandhar Shinde,Sameer Padhye,"Padhye SM, Dahanukar N (2015) Distribution and assemblages of large branchiopods (Crustacea: Branchiopoda) of northern Western Ghats, India. Journal of Limnology 74(2): 371-380"
ACA-FIBL-356,"Lynceus denticulatus Gurney, 1930",,MaterialCitation,Animalia,Arthropoda,Branchiopoda,Laevicaudata,Lynceidae,Lynceus,denticulatus,species,,2011,,Yavteshwar,Maharashtra,India,pool,17.7011,73.9181,WGS84,Siddharth Kulkarni,Sameer Padhye,"Padhye SM, Dahanukar N (2015) Distribution and assemblages of large branchiopods (Crustacea: Branchiopoda) of northern Western Ghats, India. Journal of Limnology 74(2): 371-380"
ACA-FIBL-357,"Lynceus denticulatus Gurney, 1930",,MaterialCitation,Animalia,Arthropoda,Branchiopoda,Laevicaudata,Lynceidae,Lynceus,denticulatus,species,,2011,,Ajinkyatara fort,Maharashtra,India,pool,17.6714,73.9956,WGS84,Sameer Padhye | Siddharth Kulkarni,Sameer Padhye,"Padhye SM, Dahanukar N (2015) Distribution and assemblages of large branchiopods (Crustacea: Branchiopoda) of northern Western Ghats, India. Journal of Limnology 74(2): 371-380"
ACA-FIBL-358,"Lynceus denticulatus Gurney, 1930",,MaterialCitation,Animalia,Arthropoda,Branchiopoda,Laevicaudata,Lynceidae,Lynceus,denticulatus,species,,2013,,Masai,Maharashtra,India,pool,16.8167,74.0667,WGS84,Sameer Padhye | Mihir Kulkarni,Sameer Padhye,"Padhye SM, Dahanukar N (2015) Distribution and assemblages of large branchiopods (Crustacea: Branchiopoda) of northern Western Ghats, India. Journal of Limnology 74(2): 371-380"
ACA-FIBL-359,"Lynceus denticulatus Gurney, 1930",,MaterialCitation,Animalia,Arthropoda,Branchiopoda,Laevicaudata,Lynceidae,Lynceus,denticulatus,species,,2013,,Mhavshi,Maharashtra,India,pool,17.4359,73.9288,WGS84,Mihir Kulkarni | Shruti Paripatyadar,Sameer Padhye,"Padhye SM, Dahanukar N (2015) Distribution and assemblages of large branchiopods (Crustacea: Branchiopoda) of northern Western Ghats, India. Journal of Limnology 74(2): 371-380"
ACA-FIBL-360,Lynceus,"FBRC, ZSI, Hyderabad",PreservedSpecimen,Animalia,Arthropoda,Branchiopoda,Laevicaudata,Lynceidae,Lynceus,,genus,,2024-07-25,,"Sandi Bird sanctuary, Dasauli, Hardoi Uttar Pradesh",Uttar Pradesh,India,pond,27.3015,79.9701,WGS84,"Karuthapandi, M",Sameer Padhye | Avinash Vanjare,
ACA-FIBL-361,Lynceus,"FBRC, ZSI, Hyderabad",PreservedSpecimen,Animalia,Arthropoda,Branchiopoda,Laevicaudata,Lynceidae,Lynceus,,genus,,2024-07-24,,"Nawar Jheel, Sarsai nawar Bird sanctuary, Etawah, Uttar Pradesh",Uttar Pradesh,India,pond,26.9658,79.2478,WGS84,"Karuthapandi, M",Sameer Padhye | Avinash Vanjare,
ACA-FIBL-362,Lynceus,"FBRC, ZSI, Hyderabad",PreservedSpecimen,Animalia,Arthropoda,Branchiopoda,Laevicaudata,Lynceidae,Lynceus,,genus,,2024-07-24,,"Saman bird sanctuary, Mainpuri, Uttar Pradesh",Uttar Pradesh,India,pond,27.0143,79.169,WGS84,"Karuthapandi, M",Sameer Padhye | Avinash Vanjare,
ACA-FIBL-363,"Lynceus denticulatus Gurney, 1930",,MaterialCitation,Animalia,Arthropoda,Branchiopoda,Laevicaudata,Lynceidae,Lynceus,denticulatus,species,,1966,,Irinjalakuda,Kerala,India,,10.3269,76.1885,WGS84,"Nayar, C. K. G. | Nair, K. K. N.","Nayar, C. K. G. | Nair, K. K. N.","Nayar CKG, Nair, KKN (1968) On a collection of Conchostraca (Crustacea: Branchiopoda) from south India, with the description of two new species. Hydrobiologia, 32(1): 219-224."
ACA-FIBL-364,"Lynceus indicus Daday, 1913",,MaterialCitation,Animalia,Arthropoda,Branchiopoda,Laevicaudata,Lynceidae,Lynceus,indicus,species,,1907,,Bhim Tal,Uttarakhand,India,,29.3448,79.5566,WGS84,"Annandale, D.N","Daday, E",Daday de Deés E (1915) Monographie systématique des phyllopodes conchostracés. Annales des Sciences Naturelles. Zoologie 9: 39-330.
ACA-FIBL-365,"Lynceus indicus Daday, 1913",,MaterialCitation,Animalia,Arthropoda,Branchiopoda,Laevicaudata,Lynceidae,Lynceus,indicus,species,,1906,,Nainital,Uttarakhand,India,,29.3861,79.4595,WGS84,"Lloyd, R.E.","Daday, E",Daday de Deés E (1915) Monographie systématique des phyllopodes conchostracés. Annales des Sciences Naturelles. Zoologie 9: 39-330.
ACA-FIBL-366,"Lynceus indicus Daday, 1913",,MaterialCitation,Animalia,Arthropoda,Branchiopoda,Laevicaudata,Lynceidae,Lynceus,indicus,species,,1909,,Bhowali Bazaar,Uttarakhand,India,,29.3836,79.5158,WGS84,"Lloyd, R.E.","Daday, E",Daday de Deés E (1915) Monographie systématique des phyllopodes conchostracés. Annales des Sciences Naturelles. Zoologie 9: 39-330.
ACA-FIBL-367,"Ozestheria annandalei (Daday, 1913)",,MaterialCitation,Animalia,Arthropoda,Branchiopoda,Spinicaudata,Cyzicidae,Ozestheria,annandalei,species,,1911,,"Kalka, Sil Hils",Haryana,India,,30.8369,76.9475,WGS84,"Annandale, D.N","Daday, E",Daday de Deés E (1915) Monographie systématique des phyllopodes conchostracés. Annales des Sciences Naturelles. Zoologie 9: 39-330.
ACA-FIBL-368,"Ozestheria annandalei (Daday, 1913)",,MaterialCitation,Animalia,Arthropoda,Branchiopoda,Spinicaudata,Cyzicidae,Ozestheria,annandalei,species,,1911,,Thanjavur (Tanjore),Tamil Nadu,India,pool,10.7869,79.1378,WGS84,"Annandale, D.N","Daday, E",Daday de Deés E (1915) Monographie systématique des phyllopodes conchostracés. Annales des Sciences Naturelles. Zoologie 9: 39-330.
ACA-FIBL-369,"Ozestheria annandalei (Daday, 1913)",,MaterialCitation,Animalia,Arthropoda,Branchiopoda,Spinicaudata,Cyzicidae,Ozestheria,annandalei,species,,1958,,"Biprasar tank, Ramgadh, Jaisalmer",Rajasthan,India,,27.2945,70.5005,WGS84,"Tiwari, K.K | Biswas, S","Tiwari, K.K",Tiwari KK (1962) New species of Conchostraca (Crustacea: Phyllopoda) from Rajastan. Proceedings of the All-India Congress of Zoology 1: 180-190
ACA-FIBL-370,"Ozestheria annandalei (Daday, 1913)",,MaterialCitation,Animalia,Arthropoda,Branchiopoda,Spinicaudata,Cyzicidae,Ozestheria,annandalei,species,,,Recorded date unknown,"Khabar lake, Bihar",Bihar,India,reservoir,25.6236,86.1447,WGS84,"Siddiqui, S. Z.","Siddiqui, S. Z | Ramakrishna","Siddiqui SZ, Ramakrishna (2002) Zooplankton. Zoological Survey of India Wetland Ecosystem Series 4, Fauna of Kabar Lake (Bihar): 47-56."
ACA-FIBL-371,"Ozestheria annandalei (Daday, 1913)",,MaterialCitation,Animalia,Arthropoda,Branchiopoda,Spinicaudata,Cyzicidae,Ozestheria,annandalei,species,,1911,,"Agra, UP",Uttar Pradesh,India,,27.1685,78.0442,WGS84,"Annandale, D.N","Daday, E",Daday de Deés E (1915) Monographie systématique des phyllopodes conchostracés. Annales des Sciences Naturelles. Zoologie 9: 39-330.
ACA-FIBL-372,"Ozestheria annandalei (Daday, 1913)","Ahmednagar college, Ahilyanagar, Maharashtra",MaterialCitation,Animalia,Arthropoda,Branchiopoda,Spinicaudata,Cyzicidae,Ozestheria,annandalei,species,,2020-06-13,,"Manjarsumba, Ahilyanagar, Maharashtra",Maharashtra,India,pool,19.244,74.751,WGS84,Avinash Vanjare | Prashant Katke,Sameer Padhye,"Vanjare AI, Katke PM, Padhye SM (2024) Large branchiopods (Anostraca, Notostraca, Laevicaudata, Spinicaudata) from the semi-arid regions of western India. Journal of Crustacean Biology 44 (3): ruae050. https://doi.org/10.1093/jcbiol/ruae050"
ACA-FIBL-373,"Ozestheria annandalei (Daday, 1913)","Ahmednagar college, Ahilyanagar, Maharashtra",MaterialCitation,Animalia,Arthropoda,Branchiopoda,Spinicaudata,Cyzicidae,Ozestheria,annandalei,species,,2020-06-21,,"Manjarsumba, Ahilyanagar, Maharashtra",Maharashtra,India,pool,19.244,74.751,WGS84,Avinash Vanjare | Prashant Katke,Sameer Padhye,"Vanjare AI, Katke PM, Padhye SM (2024) Large branchiopods (Anostraca, Notostraca, Laevicaudata, Spinicaudata) from the semi-arid regions of western India. Journal of Crustacean Biology 44 (3): ruae050. https://doi.org/10.1093/jcbiol/ruae050"
ACA-FIBL-374,"Ozestheria annandalei (Daday, 1913)","Ahmednagar college, Ahilyanagar, Maharashtra",MaterialCitation,Animalia,Arthropoda,Branchiopoda,Spinicaudata,Cyzicidae,Ozestheria,annandalei,species,,2021-06-17,,"Manjarsumba, Ahilyanagar, Maharashtra",Maharashtra,India,pool,19.244,74.751,WGS84,Avinash Vanjare | Prashant Katke,Sameer Padhye,"Vanjare AI, Katke PM, Padhye SM (2024) Large branchiopods (Anostraca, Notostraca, Laevicaudata, Spinicaudata) from the semi-arid regions of western India. Journal of Crustacean Biology 44 (3): ruae050. https://doi.org/10.1093/jcbiol/ruae050"
ACA-FIBL-375,"Ozestheria annandalei (Daday, 1913)","Ahmednagar college, Ahilyanagar, Maharashtra",MaterialCitation,Animalia,Arthropoda,Branchiopoda,Spinicaudata,Cyzicidae,Ozestheria,annandalei,species,,2021-06-19,,"Manjarsumba, Ahilyanagar, Maharashtra",Maharashtra,India,pool,19.244,74.751,WGS84,Avinash Vanjare | Prashant Katke,Sameer Padhye,"Vanjare AI, Katke PM, Padhye SM (2024) Large branchiopods (Anostraca, Notostraca, Laevicaudata, Spinicaudata) from the semi-arid regions of western India. Journal of Crustacean Biology 44 (3): ruae050. https://doi.org/10.1093/jcbiol/ruae050"
ACA-FIBL-376,"Ozestheria annandalei (Daday, 1913)","Ahmednagar college, Ahilyanagar, Maharashtra",MaterialCitation,Animalia,Arthropoda,Branchiopoda,Spinicaudata,Cyzicidae,Ozestheria,annandalei,species,,2021-06-22,,"Manjarsumba, Ahilyanagar, Maharashtra",Maharashtra,India,pool,19.244,74.751,WGS84,Avinash Vanjare | Prashant Katke,Sameer Padhye,"Vanjare AI, Katke PM, Padhye SM (2024) Large branchiopods (Anostraca, Notostraca, Laevicaudata, Spinicaudata) from the semi-arid regions of western India. Journal of Crustacean Biology 44 (3): ruae050. https://doi.org/10.1093/jcbiol/ruae050"
ACA-FIBL-377,"Ozestheria annandalei (Daday, 1913)","Ahmednagar college, Ahilyanagar, Maharashtra",MaterialCitation,Animalia,Arthropoda,Branchiopoda,Spinicaudata,Cyzicidae,Ozestheria,annandalei,species,,2021-06-26,,"Manjarsumba, Ahilyanagar, Maharashtra",Maharashtra,India,pool,19.244,74.751,WGS84,Avinash Vanjare | Prashant Katke,Sameer Padhye,"Vanjare AI, Katke PM, Padhye SM (2024) Large branchiopods (Anostraca, Notostraca, Laevicaudata, Spinicaudata) from the semi-arid regions of western India. Journal of Crustacean Biology 44 (3): ruae050. https://doi.org/10.1093/jcbiol/ruae050"
ACA-FIBL-378,"Ozestheria annandalei (Daday, 1913)","Ahmednagar college, Ahilyanagar, Maharashtra",MaterialCitation,Animalia,Arthropoda,Branchiopoda,Spinicaudata,Cyzicidae,Ozestheria,annandalei,species,,2021-07-02,,"Manjarsumba, Ahilyanagar, Maharashtra",Maharashtra,India,pool,19.244,74.751,WGS84,Avinash Vanjare | Prashant Katke,Sameer Padhye,"Vanjare AI, Katke PM, Padhye SM (2024) Large branchiopods (Anostraca, Notostraca, Laevicaudata, Spinicaudata) from the semi-arid regions of western India. Journal of Crustacean Biology 44 (3): ruae050. https://doi.org/10.1093/jcbiol/ruae050"
ACA-FIBL-379,"Ozestheria annandalei (Daday, 1913)","Ahmednagar college, Ahilyanagar, Maharashtra",MaterialCitation,Animalia,Arthropoda,Branchiopoda,Spinicaudata,Cyzicidae,Ozestheria,annandalei,species,,2023-07-16,,"Bedarwadi, Beed, Maharashtra",Maharashtra,India,pool,18.8983,75.3764,WGS84,Avinash Vanjare | Prashant Katke,Sameer Padhye,"Vanjare AI, Katke PM, Padhye SM (2024) Large branchiopods (Anostraca, Notostraca, Laevicaudata, Spinicaudata) from the semi-arid regions of western India. Journal of Crustacean Biology 44 (3): ruae050. https://doi.org/10.1093/jcbiol/ruae050"
ACA-FIBL-380,"Ozestheria annandalei (Daday, 1913)","Ahmednagar college, Ahilyanagar, Maharashtra",PreservedSpecimen,Animalia,Arthropoda,Branchiopoda,Spinicaudata,Cyzicidae,Ozestheria,annandalei,species,,2024-07-14,,"Pimpri Kalga, Yavatmal",Maharashtra,India,pool,20.6106,77.8955,WGS84,Avinash Vanjare | Prashant Katke,Sameer Padhye,
ACA-FIBL-381,"Ozestheria annandalei (Daday, 1913)","Ahmednagar college, Ahilyanagar, Maharashtra",PreservedSpecimen,Animalia,Arthropoda,Branchiopoda,Spinicaudata,Cyzicidae,Ozestheria,annandalei,species,,2024-07-14,,"Dhamangaon, Yavatmal",Maharashtra,India,pool,20.6783,78.2067,WGS84,Avinash Vanjare | Prashant Katke,Sameer Padhye,
ACA-FIBL-382,"Ozestheria annandalei (Daday, 1913)",,MaterialCitation,Animalia,Arthropoda,Branchiopoda,Spinicaudata,Cyzicidae,Ozestheria,annandalei,species,,2009,,"Alandi, Pune",Maharashtra,India,pool,18.6336,73.8722,WGS84,Sameer Padhye | Yugandhar Shinde,Christopher Rogers | Sameer Padhye,"Padhye S, Ghate HV,  Pai K (2011) New locality records and additional information on habitats of three species of clam shrimps (Crustacea: Branchiopoda) from a region in northern part of Western Ghats (Sahyadris), India. Journal of Threatened Taxa 3: 1756-1763."
ACA-FIBL-383,"Ozestheria annandalei (Daday, 1913)",,MaterialCitation,Animalia,Arthropoda,Branchiopoda,Spinicaudata,Cyzicidae,Ozestheria,annandalei,species,,2009,,"Alandi, Pune",Maharashtra,India,pond,18.6378,73.8803,WGS84,Sameer Padhye | Yugandhar Shinde,Christopher Rogers | Sameer Padhye,"Padhye S, Ghate HV,  Pai K (2011) New locality records and additional information on habitats of three species of clam shrimps (Crustacea: Branchiopoda) from a region in northern part of Western Ghats (Sahyadris), India. Journal of Threatened Taxa 3: 1756-1763."
ACA-FIBL-384,"Ozestheria annandalei (Daday, 1913)",,MaterialCitation,Animalia,Arthropoda,Branchiopoda,Spinicaudata,Cyzicidae,Ozestheria,annandalei,species,,2016,,"Mangalwedha, Solapur",Maharashtra,India,pond,17.4226,75.5559,WGS84,Rahul Rathod,Sameer Padhye,"Padhye SM, Kulkarni MR (2019) Occurrence data of large branchiopods in the Northern Western Ghats, India. Freshwater Metadata Journal 41: 1-6. https://doi.org/10.15504/fmj.2019.41"
ACA-FIBL-385,"Ozestheria annandalei (Daday, 1913)","FBRC, ZSI, Hyderabad",PreservedSpecimen,Animalia,Arthropoda,Branchiopoda,Spinicaudata,Cyzicidae,Ozestheria,annandalei,species,,2021-08-17,,Rollapadu WLS,Andhra Pradesh,India,pool,15.731,78.332,WGS84,"Karuthapandi, M",Sameer Padhye | Avinash Vanjare,
ACA-FIBL-386,Ozestheria,"FBRC, ZSI, Hyderabad",PreservedSpecimen,Animalia,Arthropoda,Branchiopoda,Spinicaudata,Cyzicidae,Ozestheria,,genus,,2023-10-21,,"Racherla village, Giddaluru, Andhra Pradesh",Andhra Pradesh,India,pond,15.4595,78.9598,WGS84,"Karuthapandi, M",Sameer Padhye | Avinash Vanjare,
ACA-FIBL-387,Ozestheria,"FBRC, ZSI, Hyderabad",PreservedSpecimen,Animalia,Arthropoda,Branchiopoda,Spinicaudata,Cyzicidae,Ozestheria,,genus,,2023-10-21,,"Anumalapally village, Giddaluru, Andhra Pradesh",Andhra Pradesh,India,pond,15.5898,78.9637,WGS84,"Karuthapandi, M",Sameer Padhye | Avinash Vanjare,
ACA-FIBL-388,"Ozestheria indicus (Gurney, 1906)",,MaterialCitation,Animalia,Arthropoda,Branchiopoda,Spinicaudata,Cyzicidae,Ozestheria,indicus,species,,,Recorded date unknown,"Mandapam, Pambam passage, Tamil Nadu",Tamil Nadu,India,pool,9.2747,79.1236,WGS84,"Annandale, D.N","Gurney, R","Gurney R (1907) On some freshwater Entomostraca in the collection of the Indian Museum, Calcutta. Journal of Asiatic Soiety of Bengal 2 (7) : 273-281"
ACA-FIBL-389,"Ozestheria indicus (Gurney, 1906)",,MaterialCitation,Animalia,Arthropoda,Branchiopoda,Spinicaudata,Cyzicidae,Ozestheria,indicus,species,,1964,,"Madurai, Tamil Nadu",Tamil Nadu,India,,9.925,78.1197,WGS84,George Michael,"Nayar, C. K. G. | Nair, K. K. N.","Nayar CKG, Nair, KKN (1968) On a collection of Conchostraca (Crustacea: Branchiopoda) from south India, with the description of two new species. Hydrobiologia, 32(1): 219-224."
ACA-FIBL-390,"Ozestheria ludhianatus (Battish, 1981)",,MaterialCitation,Animalia,Arthropoda,Branchiopoda,Spinicaudata,Cyzicidae,Ozestheria,ludhianatus,species,,1976,,"Rakra, Punjab",Punjab,India,pool,30.823,75.1805,WGS84,"Battish, S. K.","Battish, S. K.",Battish SK (1981) On some conchostracans from Punjab with the description of three new species and a new subspecies. Crustaceana 40: 178-196.
ACA-FIBL-391,"Ozestheria ludhianatus (Battish, 1981)",,MaterialCitation,Animalia,Arthropoda,Branchiopoda,Spinicaudata,Cyzicidae,Ozestheria,ludhianatus,species,,1974,,"Amargarh Patiala-Malerkotla road, Punjab",Punjab,India,pool,30.8433,76.3266,WGS84,"Battish, S. K.","Battish, S. K.",Battish SK (1981) On some conchostracans from Punjab with the description of three new species and a new subspecies. Crustaceana 40: 178-196.
ACA-FIBL-392,"Ozestheria ludhianatus (Battish, 1981)",,MaterialCitation,Animalia,Arthropoda,Branchiopoda,Spinicaudata,Cyzicidae,Ozestheria,ludhianatus,species,,1976,,"Kaunkalan (near Jagraon), Punjab",Punjab,India,pool,30.7822,75.4769,WGS84,"Battish, S. K.","Battish, S. K.",Battish SK (1981) On some conchostracans from Punjab with the description of three new species and a new subspecies. Crustaceana 40: 178-196.
ACA-FIBL-393,"Eocyzicus bouvieri Daday, 1913",,MaterialCitation,Animalia,Arthropoda,Branchiopoda,Spinicaudata,Eocyzicidae,Eocyzicus,bouvieri,species,,1907,,"Theog, Shimla, Himachal Pradesh",Himachal Pradesh,India,,31.0885,77.165,WGS84,,"Daday, E","Daday de Deés E (1913) Magarorszag Kagylos levellabu rakjai (Phyllopoda, Conchostraca Hungariae). Magyar Tudomanyos Akademia Matematikai Termeszettudomanyi Osztalyanak. Kozlemenyei 32: 49-145."
ACA-FIBL-394,"Eocyzicus bouvieri Daday, 1913",,MaterialCitation,Animalia,Arthropoda,Branchiopoda,Spinicaudata,Eocyzicidae,Eocyzicus,bouvieri,species,,1956,,"Sambhar lake, Rajasthan",Rajasthan,India,reservoir,26.9669,75.0492,WGS84,"Baid, I.C","Baid, I.C","Baid IC (1968) The arthropod fauna of Sambhar Salt Lake, Rajasthan, India. Oikos 19: 292-303."
ACA-FIBL-395,"Eocyzicus bouvieri Daday, 1913",,MaterialCitation,Animalia,Arthropoda,Branchiopoda,Spinicaudata,Eocyzicidae,Eocyzicus,bouvieri,species,,1907,,Kumaon,Uttarakhand,India,,31.1044,77.1733,WGS84,"Annandale, D.N","Daday, E","Daday de Deés E (1913) Magarorszag Kagylos levellabu rakjai (Phyllopoda, Conchostraca Hungariae). Magyar Tudomanyos Akademia Matematikai Termeszettudomanyi Osztalyanak. Kozlemenyei 32: 49-145."
ACA-FIBL-396,"Eocyzicus bouvieri Daday, 1913",,MaterialCitation,Animalia,Arthropoda,Branchiopoda,Spinicaudata,Eocyzicidae,Eocyzicus,bouvieri,species,,,Recorded date unknown,Pilani,Rajasthan,India,pool,28.3636,75.6019,WGS84,"Nayar, C.K.G","Nayar, C.K.G",Nayar CKG (1965) Three new species of Conchostraca (Crustacea: Branchiopoda) from Rajasthan. Bulletin of Systematic Zoology 1: 19- 24.
ACA-FIBL-397,"Eocyzicus bouvieri Daday, 1913",,MaterialCitation,Animalia,Arthropoda,Branchiopoda,Spinicaudata,Eocyzicidae,Eocyzicus,bouvieri,species,,1958,,"Biprasar tank, Ramgadh, Jaisalmer",Rajasthan,India,pond,27.3757,70.5150,WGS84,"Tiwari, K.K | Biswas, S","Tiwari, K.K",Tiwari KK (1962) New species of Conchostraca (Crustacea: Phyllopoda) from Rajastan. Proceedings of the All-India Congress of Zoology 1: 180-190
ACA-FIBL-398,"Eocyzicus bouvieri Daday, 1913",,MaterialCitation,Animalia,Arthropoda,Branchiopoda,Spinicaudata,Eocyzicidae,Eocyzicus,bouvieri,species,,1956,,"Table land, Panchgani, Satara",Maharashtra,India,pool,17.923,73.805,WGS84,"Karande, A. A. | Inamdar, N. B.","Karande, A. A. | Inamdar, N. B.","Karande AA, Inamdar NB (1965) On Eocyzicus sp. (Conchostraca: Branchiopoda) at Panchgani, W. India. Journal of Bombay Natural History Society 62: 167-168."
ACA-FIBL-399,"Eocyzicus dhilloni Battish, 1981",,MaterialCitation,Animalia,Arthropoda,Branchiopoda,Spinicaudata,Eocyzicidae,Eocyzicus,dhilloni,species,,,Recorded date unknown,Samana road 20 km from Patiala,Punjab,India,pool,30.0097,76.1728,WGS84,S. K. Battish,S. K. Battish,Battish SK (1981) On some conchostracans from Punjab with the description of three new species and a new subspecies. Crustaceana 40: 178-196.
ACA-FIBL-400,"Eocyzicus hutchinsoni Bond, 1934",,MaterialCitation,Animalia,Arthropoda,Branchiopoda,Spinicaudata,Eocyzicidae,Eocyzicus,hutchinsoni,species,,,Recorded date unknown,Kashmir,Jammu and Kashmir,India,,33.759,75.3503,WGS84,"Qadri, M. A | Baqai, I. U","Qadri, M. A | Baqai, I. U","Qadri MA,  Baqai IU (1956) Some branchiopods (Anostraca and Conchostraca) of Indo-Pakistan Sub-Continent, with description of a new species. Pakistan Academy of Science 1: 7-18."
ACA-FIBL-401,"Eocyzicus hutchinsoni Bond, 1934",,MaterialCitation,Animalia,Arthropoda,Branchiopoda,Spinicaudata,Eocyzicidae,Eocyzicus,hutchinsoni,species,,,Recorded date unknown,"Wular lake, Kashmir",Jammu and Kashmir,India,,34.3779,74.5613,WGS84,"Das, S.M | Akhtar, S","Das, S.M | Akhtar, S","Das SM,  Akhtar S (1971) On a new species of Eocyzicus: Eocyzicus wulari n. sp. (Conchostraca, Cyzicidae, Crustacea). Kashmir Science 8: 111-114."
ACA-FIBL-402,"Eocyzicus plumosus Royan and Sumitra, 1973",,MaterialCitation,Animalia,Arthropoda,Branchiopoda,Spinicaudata,Eocyzicidae,Eocyzicus,plumosus,species,,,Recorded date unknown,Tuticorin,Tamil Nadu,India,pool,8.7642,78.1347,WGS84,"Royan, J P. | Sumitra, V.","Royan,J P. | Sumitra, V.","Royan JP, Sumitra V (1973) On the occurrence of Eocyzicus plumosus n. sp. (Branchiopoda, Conchostraca) in Tuticorin, south India. Crustaceana 24: 1-4."
ACA-FIBL-403,"Eocyzicus plumosus Royan and Sumitra, 1973",,MaterialCitation,Animalia,Arthropoda,Branchiopoda,Spinicaudata,Eocyzicidae,Eocyzicus,plumosus,species,,2003,,"Racharla, Prakasam, Andhra pradesh",Andhra Pradesh,India,pool,15.4625,78.9642,WGS84,"Simhachalam, G","Simhachalam, G | Timms, B","Simhachalam G, Timms BV (2012) Two new species of Spinicaudata (Crustacea: Branchiopoda) in south India with a key to Leptestheriella and Eocyzicus. Zootaxa 3161: 20-36."
ACA-FIBL-404,Eocyzicus,,MaterialCitation,Animalia,Arthropoda,Branchiopoda,Spinicaudata,Eocyzicidae,Eocyzicus,,genus,,1902,,Mumbai,Maharashtra,India,pool,19.0758,72.8775,WGS84,"Biro, D.L","Daday, E",Daday de Deés E (1915) Monographie systématique des phyllopodes conchostracés. Annales des Sciences Naturelles. Zoologie 9: 39-330.
ACA-FIBL-405,"Eocyzicus plumosus Royan and Sumitra, 1973","FBRC, ZSI, Hyderabad",PreservedSpecimen,Animalia,Arthropoda,Branchiopoda,Spinicaudata,Eocyzicidae,Eocyzicus,plumosus,species,,2023-10-21,,"Pond at Racherla village, Giddaluru, Andhra Pradesh",Andhra Pradesh,India,pond,15.4595,78.9598,WGS84,"Karuthapandi, M",Sameer Padhye | Avinash Vanjare,
ACA-FIBL-406,"Leptestheria chalukyae Padhye, Kulkarni, Pagni & Rabet 2023",,MaterialCitation,Animalia,Arthropoda,Branchiopoda,Spinicaudata,Leptestheriidae,Leptestheria,chalukyae,species,,2016,,"Badami fort, Karnataka",Karnataka,India,pool,15.26,73.9203,WGS84,Sameer Padhye,Sameer Padhye,"Padhye SM, Kulkarni MR, Pagni M, Rabet N (2023) New leptestherid clam shrimps (Pancrustacea: Branchiopoda: Spinicaudata: Leptestheriidae) from peninsular India. Zootaxa 5264: 205–220."
ACA-FIBL-407,"Leptestheria dumonti Subash Babu and Bijoy Nandan, 2010",,MaterialCitation,Animalia,Arthropoda,Branchiopoda,Spinicaudata,Leptestheriidae,Leptestheria,dumonti,species,,2007,,"Parapukara, Kerala",Kerala,India,pool,10.8522,76.2708,WGS84,"Subhash Babu, K. K.","Subhash Babu, K. K. | Bijoy Nandan, S","Babu KS, Nandan SB (2010) Two new clam shrimp species (Crustacea: Branchiopoda: Spinicaudata) from Kerala, India. Zootaxa 2713 (1): 55-64."
ACA-FIBL-408,"Leptestheria gomantaki Padhye, Kulkarni, Pagni & Rabet 2023",,MaterialCitation,Animalia,Arthropoda,Branchiopoda,Spinicaudata,Leptestheriidae,Leptestheria,gomantaki,species,,2016,,"Benaulim, Goa",Goa,India,pool,15.9214,75.6842,WGS84,Sameer Padhye,Sameer Padhye,"Padhye SM, Kulkarni MR, Pagni M, Rabet N (2023) New leptestherid clam shrimps (Pancrustacea: Branchiopoda: Spinicaudata: Leptestheriidae) from peninsular India. Zootaxa 5264: 205–220."
ACA-FIBL-409,"Leptestheria gurneyi Padhye and Ghate, 2016",,MaterialCitation,Animalia,Arthropoda,Branchiopoda,Spinicaudata,Leptestheriidae,Leptestheria,gurneyi,species,,2015,,"Devihasol, Ratnagiri",Maharashtra,India,pool,16.7423,73.4321,WGS84,Shruti Paripatyadar | Sayali Sheth,Sameer Padhye,"Padhye SM, Ghate HV (2016) A new species of Leptestheria (Crustacea: Branchiopoda: Spinicaudata) from Western Maharashtra, India. Zootaxa 4127: 345–354."
ACA-FIBL-410,"Leptestheria gurneyi Padhye and Ghate, 2016","Ahmednagar college, Ahilyanagar, Maharashtra",PreservedSpecimen,Animalia,Arthropoda,Branchiopoda,Spinicaudata,Leptestheriidae,Leptestheria,gurneyi,species,,2023-07-01,,"Devihasol, Ratnagiri",Maharashtra,India,pool,16.7358,73.4396,WGS84,Avinash Vanjare | Prashant Katke,Sameer Padhye,
ACA-FIBL-411,"Leptestheria gurneyi Padhye and Ghate, 2016","Ahmednagar college, Ahilyanagar, Maharashtra",PreservedSpecimen,Animalia,Arthropoda,Branchiopoda,Spinicaudata,Leptestheriidae,Leptestheria,gurneyi,species,,2023-07-01,,"Devihasol, Ratnagiri",Maharashtra,India,pool,16.7392,73.4325,WGS84,Avinash Vanjare | Prashant Katke,Sameer Padhye,
ACA-FIBL-412,Leptestheria,"FBRC, ZSI, Hyderabad",PreservedSpecimen,Animalia,Arthropoda,Branchiopoda,Spinicaudata,Leptestheriidae,Leptestheria,,genus,,2021-09-11,,"Veerannapet village, Ranga Reddy,Telangana",Telangana,India,pool,17.071,77.9676,WGS84,"Karuthapandi, M",Sameer Padhye | Avinash Vanjare,
ACA-FIBL-413,"Leptestheria jaisalmerensis Tiwari, 1962",,MaterialCitation,Animalia,Arthropoda,Branchiopoda,Spinicaudata,Leptestheriidae,Leptestheria,jaisalmerensis,species,,,Recorded date unknown,"Khetri, Rajasthan",Rajasthan,India,pool,27.9992,75.7861,WGS84,"Nayar, C.K.G","Nayar, C.K.G",Nayar CKG (1965) Three new species of Conchostraca (Crustacea: Branchiopoda) from Rajasthan. Bulletin of Systematic Zoology 1: 19- 24.
ACA-FIBL-414,"Leptestheria jaisalmerensis Tiwari, 1962",,MaterialCitation,Animalia,Arthropoda,Branchiopoda,Spinicaudata,Leptestheriidae,Leptestheria,jaisalmerensis,species,,1956,,"Beriganga, Jodhpur",Rajasthan,India,,26.3853,73.0521,WGS84,"Tiwari, K.K | Biswas, S","Tiwari, K.K",Tiwari KK (1962) New species of Conchostraca (Crustacea: Phyllopoda) from Rajastan. Proceedings of the All-India Congress of Zoology 1: 180-190
ACA-FIBL-415,"Leptestheria jaisalmerensis Tiwari, 1962",,MaterialCitation,Animalia,Arthropoda,Branchiopoda,Spinicaudata,Leptestheriidae,Leptestheria,jaisalmerensis,species,,1958,,"Biprasar tank, Ramgadh, Jaisalmer",Rajasthan,India,pond,27.3757,70.5150,WGS84,"Tiwari, K.K | Biswas, S","Tiwari, K.K",Tiwari KK (1962) New species of Conchostraca (Crustacea: Phyllopoda) from Rajastan. Proceedings of the All-India Congress of Zoology 1: 180-190
ACA-FIBL-416,"Leptestheria jaisalmerensis Tiwari, 1962","Ahmednagar college, Ahilyanagar, Maharashtra",MaterialCitation,Animalia,Arthropoda,Branchiopoda,Spinicaudata,Leptestheriidae,Leptestheria,jaisalmerensis,species,,2020-06-21,,"Manjarsumba, Ahilyanagar, Maharashtra",Maharashtra,India,pool,19.244,74.751,WGS84,Avinash Vanjare | Prashant Katke,Sameer Padhye,"Vanjare AI, Katke PM, Padhye SM (2024) Large branchiopods (Anostraca, Notostraca, Laevicaudata, Spinicaudata) from the semi-arid regions of western India. Journal of Crustacean Biology 44 (3): ruae050. https://doi.org/10.1093/jcbiol/ruae050"
ACA-FIBL-417,"Leptestheria jaisalmerensis Tiwari, 1962","Ahmednagar college, Ahilyanagar, Maharashtra",MaterialCitation,Animalia,Arthropoda,Branchiopoda,Spinicaudata,Leptestheriidae,Leptestheria,jaisalmerensis,species,,2020-06-13,,"Manjarsumba, Ahilyanagar, Maharashtra",Maharashtra,India,pool,19.244,74.751,WGS84,Avinash Vanjare | Prashant Katke,Sameer Padhye,"Vanjare AI, Katke PM, Padhye SM (2024) Large branchiopods (Anostraca, Notostraca, Laevicaudata, Spinicaudata) from the semi-arid regions of western India. Journal of Crustacean Biology 44 (3): ruae050. https://doi.org/10.1093/jcbiol/ruae050"
ACA-FIBL-418,"Leptestheria jaisalmerensis Tiwari, 1962","Ahmednagar college, Ahilyanagar, Maharashtra",MaterialCitation,Animalia,Arthropoda,Branchiopoda,Spinicaudata,Leptestheriidae,Leptestheria,jaisalmerensis,species,,2021-06-17,,"Manjarsumba, Ahilyanagar, Maharashtra",Maharashtra,India,pool,19.244,74.751,WGS84,Avinash Vanjare | Prashant Katke,Sameer Padhye,"Vanjare AI, Katke PM, Padhye SM (2024) Large branchiopods (Anostraca, Notostraca, Laevicaudata, Spinicaudata) from the semi-arid regions of western India. Journal of Crustacean Biology 44 (3): ruae050. https://doi.org/10.1093/jcbiol/ruae050"
ACA-FIBL-419,"Leptestheria jaisalmerensis Tiwari, 1962","Ahmednagar college, Ahilyanagar, Maharashtra",MaterialCitation,Animalia,Arthropoda,Branchiopoda,Spinicaudata,Leptestheriidae,Leptestheria,jaisalmerensis,species,,2021-06-19,,"Manjarsumba, Ahilyanagar, Maharashtra",Maharashtra,India,pool,19.244,74.751,WGS84,Avinash Vanjare | Prashant Katke,Sameer Padhye,"Vanjare AI, Katke PM, Padhye SM (2024) Large branchiopods (Anostraca, Notostraca, Laevicaudata, Spinicaudata) from the semi-arid regions of western India. Journal of Crustacean Biology 44 (3): ruae050. https://doi.org/10.1093/jcbiol/ruae050"
ACA-FIBL-420,"Leptestheria jaisalmerensis Tiwari, 1962","Ahmednagar college, Ahilyanagar, Maharashtra",MaterialCitation,Animalia,Arthropoda,Branchiopoda,Spinicaudata,Leptestheriidae,Leptestheria,jaisalmerensis,species,,2021-06-26,,"Manjarsumba, Ahilyanagar, Maharashtra",Maharashtra,India,pool,19.244,74.751,WGS84,Avinash Vanjare | Prashant Katke,Sameer Padhye,"Vanjare AI, Katke PM, Padhye SM (2024) Large branchiopods (Anostraca, Notostraca, Laevicaudata, Spinicaudata) from the semi-arid regions of western India. Journal of Crustacean Biology 44 (3): ruae050. https://doi.org/10.1093/jcbiol/ruae050"
ACA-FIBL-421,"Leptestheria jaisalmerensis Tiwari, 1962","Ahmednagar college, Ahilyanagar, Maharashtra",MaterialCitation,Animalia,Arthropoda,Branchiopoda,Spinicaudata,Leptestheriidae,Leptestheria,jaisalmerensis,species,,2021-06-22,,"Manjarsumba, Ahilyanagar, Maharashtra",Maharashtra,India,pool,19.244,74.751,WGS84,Avinash Vanjare | Prashant Katke,Sameer Padhye,"Vanjare AI, Katke PM, Padhye SM (2024) Large branchiopods (Anostraca, Notostraca, Laevicaudata, Spinicaudata) from the semi-arid regions of western India. Journal of Crustacean Biology 44 (3): ruae050. https://doi.org/10.1093/jcbiol/ruae050"
ACA-FIBL-422,"Leptestheria jaisalmerensis Tiwari, 1962","Ahmednagar college, Ahilyanagar, Maharashtra",PreservedSpecimen,Animalia,Arthropoda,Branchiopoda,Spinicaudata,Leptestheriidae,Leptestheria,jaisalmerensis,species,,2024-07-03,,"Babhulgaon khalsa, Karjat, Ahilyanagar, Maharashtra",Maharashtra,India,pool,18.6913,75.0221,WGS84,Avinash Vanjare | Prashant Katke,Sameer Padhye,
ACA-FIBL-423,"Leptestheria nobilis Sars, 1900",,MaterialCitation,Animalia,Arthropoda,Branchiopoda,Spinicaudata,Leptestheriidae,Leptestheria,nobilis,species,,1896,,"Sholingur, Tamil Nadu",Tamil Nadu,India,pool,13.1167,79.425,WGS84,Mr. Slater,"Sars, S.O",Sars GO (1900) On some Indian Phyllopoda. Archiv for Mathematik og Naturvidenskab 22: 3-30.
ACA-FIBL-424,"Leptestheria nobilis Sars, 1900",,MaterialCitation,Animalia,Arthropoda,Branchiopoda,Spinicaudata,Leptestheriidae,Leptestheria,nobilis,species,,1900,,"Gingee, Tamil Nadu",Tamil Nadu,India,pool,12.2503,79.4164,WGS84,"Ramunni Menon, K.","Sars, S.O","Daday de Deés E (1923) Monographie systématique des Phyllopodes Conchostracés. II. Leptestheriidae. Annales de Sciences Naturelles. Zoologie, 10e séries 6: 255-390."
ACA-FIBL-425,"Leptestheria nobilis Sars, 1900",,MaterialCitation,Animalia,Arthropoda,Branchiopoda,Spinicaudata,Leptestheriidae,Leptestheria,nobilis,species,,1896,,"Kadur, Mysore",Karnataka,India,pool,13.5519,76.0072,WGS84,Mr. Slater,"Sars, S.O",Sars GO (1900) On some Indian Phyllopoda. Archiv for Mathematik og Naturvidenskab 22: 3-30.
ACA-FIBL-426,"Leptestheria nobilis Sars, 1900",,MaterialCitation,Animalia,Arthropoda,Branchiopoda,Spinicaudata,Leptestheriidae,Leptestheria,nobilis,species,,1956,,"Table land, Panchgani, Satara",Maharashtra,India,pool,17.923,73.805,WGS84,"Karande, A. A. | Inamdar, N. B.","Karande, A. A. | Inamdar, N. B.","Karande A, Inamdar NB (1959) A new species of the genus Leptestheriella from India, Annals and Magazine of Natural History 2:17: 305-308"
ACA-FIBL-427,"Leptestheria nobilis Sars, 1900",,MaterialCitation,Animalia,Arthropoda,Branchiopoda,Spinicaudata,Leptestheriidae,Leptestheria,nobilis,species,,1965,,"Yanamalai mountain, Narasingampatti, Madurai",Tamil Nadu,India,pool,10.0039,78.2681,WGS84,George Michael,"Nayar, C. K. G. | Nair, K. K. N.","Nayar CKG, Nair, KKN (1968) On a collection of Conchostraca (Crustacea: Branchiopoda) from south India, with the description of two new species. Hydrobiologia, 32(1): 219-224."
ACA-FIBL-428,"Leptestheria nobilis Sars, 1900",,MaterialCitation,Animalia,Arthropoda,Branchiopoda,Spinicaudata,Leptestheriidae,Leptestheria,nobilis,species,,1985,,"Nacharam, Hyderabad",Telangana,India,pool,17.4381,78.5537,WGS84,"Joseph, A.N.T. | Ramakrishna | Patil, S.G","Joseph, A.N.T. | Ramakrishna | Patil, S.G","Joseph ANT, Ramakrishna,  Patil SG (1992) On a new record of Conchostraca (Crustacea) from Andhra Pradesh. Records of the Zoological Survey of India 90: 305-306"
ACA-FIBL-429,"Leptestheria nobilis Sars, 1900",,MaterialCitation,Animalia,Arthropoda,Branchiopoda,Spinicaudata,Leptestheriidae,Leptestheria,nobilis,species,,1993,,"Alandi, Pune",Maharashtra,India,pool,18.6799,73.7359,WGS84,"Ghate, H.V | Rane, N","Ghate, H.V | Patil, S.G","Ghate HV,  Patil SG (1995) New record of a conchostracan (Crustacea: Branchiopoda) from Maharashtra State. Journal of the Bombay Natural History Society 92: 128."
ACA-FIBL-430,"Leptestheria nobilis Sars, 1900",,MaterialCitation,Animalia,Arthropoda,Branchiopoda,Spinicaudata,Leptestheriidae,Leptestheria,nobilis,species,,1999,,"Alandi, Pune",Maharashtra,India,pool,18.6799,73.7359,WGS84,"Ghate, H.V | Rane, N","Ghate, H.V | Rane, N | Patil, S.G","Ghate HV, Rane N, Patil SG (2003) New record of conchostraca (Crustacea) from Pune, Maharashtra. Zoos Print Journal 18: 1046"
ACA-FIBL-431,"Leptestheria nobilis Sars, 1900",,MaterialCitation,Animalia,Arthropoda,Branchiopoda,Spinicaudata,Leptestheriidae,Leptestheria,nobilis,species,,2009,,"Savitribai Phule Pune, Pune",Maharashtra,India,pond,18.5549,73.8242,WGS84,Sameer Padhye | Yugandhar Shinde,Sameer Padhye,"Padhye S, Ghate HV,  Pai K (2011) New locality records and additional information on habitats of three species of clam shrimps (Crustacea: Branchiopoda) from a region in northern part of Western Ghats (Sahyadris), India. Journal of Threatened Taxa 3: 1756-1763."
ACA-FIBL-432,"Leptestheria nobilis Sars, 1900",,MaterialCitation,Animalia,Arthropoda,Branchiopoda,Spinicaudata,Leptestheriidae,Leptestheria,nobilis,species,,2010,,"Table land, Panchgani, Satara",Maharashtra,India,pool,17.923,73.805,WGS84,Sameer Padhye | Yugandhar Shinde,Sameer Padhye,"Padhye SM, Dahanukar N (2015) Distribution and assemblages of large branchiopods (Crustacea: Branchiopoda) of northern Western Ghats, India. Journal of Limnology 74(2): 371-380"
ACA-FIBL-433,"Leptestheria nobilis Sars, 1900",,MaterialCitation,Animalia,Arthropoda,Branchiopoda,Spinicaudata,Leptestheriidae,Leptestheria,nobilis,species,,2012,,"Table land, Panchgani, Satara",Maharashtra,India,pool,17.923,73.805,WGS84,Sameer Padhye | Yugandhar Shinde,Sameer Padhye,"Padhye SM, Dahanukar N (2015) Distribution and assemblages of large branchiopods (Crustacea: Branchiopoda) of northern Western Ghats, India. Journal of Limnology 74(2): 371-380"
ACA-FIBL-434,"Leptestheria nobilis Sars, 1900",,MaterialCitation,Animalia,Arthropoda,Branchiopoda,Spinicaudata,Leptestheriidae,Leptestheria,nobilis,species,,2013,,"Table land, Panchgani, Satara",Maharashtra,India,pool,17.9295,73.8071,WGS84,Sameer Padhye | Yugandhar Shinde,Sameer Padhye,"Padhye SM, Dahanukar N (2015) Distribution and assemblages of large branchiopods (Crustacea: Branchiopoda) of northern Western Ghats, India. Journal of Limnology 74(2): 371-380"
ACA-FIBL-435,"Leptestheria nobilis Sars, 1900",,MaterialCitation,Animalia,Arthropoda,Branchiopoda,Spinicaudata,Leptestheriidae,Leptestheria,nobilis,species,,2015,,"Table land, Panchgani, Satara",Maharashtra,India,pool,17.9295,73.8071,WGS84,Mihir Kulkarni | Shruti Paripatyadar,Sameer Padhye,"Padhye SM, Dahanukar N (2015) Distribution and assemblages of large branchiopods (Crustacea: Branchiopoda) of northern Western Ghats, India. Journal of Limnology 74(2): 371-380"
ACA-FIBL-436,"Leptestheria nobilis Sars, 1900",,MaterialCitation,Animalia,Arthropoda,Branchiopoda,Spinicaudata,Leptestheriidae,Leptestheria,nobilis,species,,2012,,"Chalkewadi, Satara",Maharashtra,India,pool,17.4786,73.8364,WGS84,Sameer Padhye | Mihir Kulkarni,Sameer Padhye,"Padhye SM, Dahanukar N (2015) Distribution and assemblages of large branchiopods (Crustacea: Branchiopoda) of northern Western Ghats, India. Journal of Limnology 74(2): 371-380"
ACA-FIBL-437,"Leptestheria nobilis Sars, 1900",,MaterialCitation,Animalia,Arthropoda,Branchiopoda,Spinicaudata,Leptestheriidae,Leptestheria,nobilis,species,,2011,,"Yavteshwar, Satara",Maharashtra,India,pool,17.7011,73.9181,WGS84,Siddharth Kulkarni,Sameer Padhye,"Padhye SM, Dahanukar N (2015) Distribution and assemblages of large branchiopods (Crustacea: Branchiopoda) of northern Western Ghats, India. Journal of Limnology 74(2): 371-380"
ACA-FIBL-438,"Leptestheria nobilis Sars, 1900",,MaterialCitation,Animalia,Arthropoda,Branchiopoda,Spinicaudata,Leptestheriidae,Leptestheria,nobilis,species,,2011,,"Ajinkyatara fort, Satara",Maharashtra,India,pool,17.6714,73.9956,WGS84,Sameer Padhye | Siddharth Kulkarni,Sameer Padhye,"Padhye SM, Dahanukar N (2015) Distribution and assemblages of large branchiopods (Crustacea: Branchiopoda) of northern Western Ghats, India. Journal of Limnology 74(2): 371-380"
ACA-FIBL-439,"Leptestheria nobilis Sars, 1900",,MaterialCitation,Animalia,Arthropoda,Branchiopoda,Spinicaudata,Leptestheriidae,Leptestheria,nobilis,species,,2013,,"Alandi, Pune",Maharashtra,India,pool,18.6799,73.7359,WGS84,Sameer Padhye | Yugandhar Shinde,Sameer Padhye,"Padhye SM, Dahanukar N (2015) Distribution and assemblages of large branchiopods (Crustacea: Branchiopoda) of northern Western Ghats, India. Journal of Limnology 74(2): 371-380"
ACA-FIBL-440,"Leptestheria nobilis Sars, 1900",,MaterialCitation,Animalia,Arthropoda,Branchiopoda,Spinicaudata,Leptestheriidae,Leptestheria,nobilis,species,,2012,,"Medha, Satara",Maharashtra,India,pool,17.8376,73.8226,WGS84,Siddharth Kulkarni,Sameer Padhye,"Padhye SM, Dahanukar N (2015) Distribution and assemblages of large branchiopods (Crustacea: Branchiopoda) of northern Western Ghats, India. Journal of Limnology 74(2): 371-380"
ACA-FIBL-441,"Leptestheria nobilis Sars, 1900","Ahmednagar college, Ahilyanagar, Maharashtra",PreservedSpecimen,Animalia,Arthropoda,Branchiopoda,Spinicaudata,Leptestheriidae,Leptestheria,nobilis,species,,2021-11-21,,"Table land, Panchgani, Satara",Maharashtra,India,pool,17.9263,73.8064,WGS84,Avinash Vanjare | Prashant Katke,Sameer Padhye,
ACA-FIBL-442,"Leptestheria nobilis Sars, 1900","Ahmednagar college, Ahilyanagar, Maharashtra",PreservedSpecimen,Animalia,Arthropoda,Branchiopoda,Spinicaudata,Leptestheriidae,Leptestheria,nobilis,species,,2021-11-21,,"Table land, Panchgani, Satara",Maharashtra,India,pool,17.9273,73.8077,WGS84,Avinash Vanjare | Prashant Katke,Sameer Padhye,
ACA-FIBL-443,"Leptestheria nobilis Sars, 1900","Ahmednagar college, Ahilyanagar, Maharashtra",PreservedSpecimen,Animalia,Arthropoda,Branchiopoda,Spinicaudata,Leptestheriidae,Leptestheria,nobilis,species,,2021-11-21,,"Table land, Khingar, Satara",Maharashtra,India,pool,17.9067,73.82,WGS84,Avinash Vanjare | Prashant Katke,Sameer Padhye,
ACA-FIBL-444,"Leptestheria nobilis Sars, 1900","Ahmednagar college, Ahilyanagar, Maharashtra",PreservedSpecimen,Animalia,Arthropoda,Branchiopoda,Spinicaudata,Leptestheriidae,Leptestheria,nobilis,species,,2022-09-10,,"Table land, Panchgani, Satara",Maharashtra,India,pool,17.9273,73.8077,WGS84,Avinash Vanjare | Prashant Katke,Sameer Padhye,
ACA-FIBL-445,"Leptestheria nobilis Sars, 1900","Ahmednagar college, Ahilyanagar, Maharashtra",MaterialCitation,Animalia,Arthropoda,Branchiopoda,Spinicaudata,Leptestheriidae,Leptestheria,nobilis,species,,2023-05-12,,"Manjarsumba, Ahilyanagar, Maharashtra",Maharashtra,India,pool,19.244,74.751,WGS84,Avinash Vanjare | Prashant Katke,Sameer Padhye,"Vanjare AI, Katke PM, Padhye SM (2024) Large branchiopods (Anostraca, Notostraca, Laevicaudata, Spinicaudata) from the semi-arid regions of western India. Journal of Crustacean Biology 44 (3): ruae050. https://doi.org/10.1093/jcbiol/ruae050"
ACA-FIBL-446,"Leptestheria nobilis Sars, 1900","Ahmednagar college, Ahilyanagar, Maharashtra",PreservedSpecimen,Animalia,Arthropoda,Branchiopoda,Spinicaudata,Leptestheriidae,Leptestheria,nobilis,species,,2023-07-13,,"Table land, Khingar, Satara",Maharashtra,India,pool,17.9084,73.8197,WGS84,Avinash Vanjare | Prashant Katke,Sameer Padhye,
ACA-FIBL-447,"Leptestheria nobilis Sars, 1900","Ahmednagar college, Ahilyanagar, Maharashtra",PreservedSpecimen,Animalia,Arthropoda,Branchiopoda,Spinicaudata,Leptestheriidae,Leptestheria,nobilis,species,,2023-07-13,,"Table land, Khingar, Satara",Maharashtra,India,pond,17.9121,73.8198,WGS84,Avinash Vanjare | Prashant Katke,Sameer Padhye,
ACA-FIBL-448,"Leptestheria nobilis Sars, 1900","Ahmednagar college, Ahilyanagar, Maharashtra",PreservedSpecimen,Animalia,Arthropoda,Branchiopoda,Spinicaudata,Leptestheriidae,Leptestheria,nobilis,species,,2023-07-02,,"Kawdi, Satara",Maharashtra,India,pool,17.8528,73.7981,WGS84,Avinash Vanjare | Prashant Katke,Sameer Padhye,
ACA-FIBL-449,"Leptestheria nobilis Sars, 1900","Ahmednagar college, Ahilyanagar, Maharashtra",PreservedSpecimen,Animalia,Arthropoda,Branchiopoda,Spinicaudata,Leptestheriidae,Leptestheria,nobilis,species,,2024-06-23,,"Ghatewadi pathar, Satara",Maharashtra,India,pond,17.5667,73.9191,WGS84,Avinash Vanjare | Yugandhar Shinde,Sameer Padhye,
ACA-FIBL-450,"Leptestheria nobilis Sars, 1900","Ahmednagar college, Ahilyanagar, Maharashtra",PreservedSpecimen,Animalia,Arthropoda,Branchiopoda,Spinicaudata,Leptestheriidae,Leptestheria,nobilis,species,,2024-07-03,,"Chincholi kaldat, Karjat, Ahilyanagar, Maharashtra",Maharashtra,India,pool,18.6615,75.0161,WGS84,Avinash Vanjare | Prashant Katke,Sameer Padhye,
ACA-FIBL-451,"Leptestheria nobilis Sars, 1900","Ahmednagar college, Ahilyanagar, Maharashtra",PreservedSpecimen,Animalia,Arthropoda,Branchiopoda,Spinicaudata,Leptestheriidae,Leptestheria,nobilis,species,,2024-07-03,,"Pandhare wadi, Ahilyanagar, Maharashtra",Maharashtra,India,pool,18.8401,74.6537,WGS84,Avinash Vanjare | Prashant Katke,Sameer Padhye,
ACA-FIBL-452,"Leptestheria nobilis Sars, 1900","Ahmednagar college, Ahilyanagar, Maharashtra",PreservedSpecimen,Animalia,Arthropoda,Branchiopoda,Spinicaudata,Leptestheriidae,Leptestheria,nobilis,species,,2024-07-07,,"Table land, Panchgani, Satara",Maharashtra,India,pool,17.9267,73.8095,WGS84,Avinash Vanjare | Prashant Katke,Sameer Padhye,
ACA-FIBL-453,"Leptestheria nobilis Sars, 1900","Ahmednagar college, Ahilyanagar, Maharashtra",PreservedSpecimen,Animalia,Arthropoda,Branchiopoda,Spinicaudata,Leptestheriidae,Leptestheria,nobilis,species,,2024-07-07,,"Kawdi, Satara",Maharashtra,India,pool,17.8528,73.7981,WGS84,Avinash Vanjare | Prashant Katke,Sameer Padhye,
ACA-FIBL-454,"Leptestheria nobilis Sars, 1900","Ahmednagar college, Ahilyanagar, Maharashtra",PreservedSpecimen,Animalia,Arthropoda,Branchiopoda,Spinicaudata,Leptestheriidae,Leptestheria,nobilis,species,,2024-07-13,,"Risod, Washim",Maharashtra,India,pool,19.9744,76.7712,WGS84,Avinash Vanjare | Prashant Katke,Sameer Padhye,
ACA-FIBL-455,"Leptestheria sarsi (Daday, 1923)",,MaterialCitation,Animalia,Arthropoda,Branchiopoda,Spinicaudata,Leptestheriidae,Leptestheria,sarsi,species,,,Recorded date unknown,"Gingee, Tamil Nadu",Tamil Nadu,India,pool,12.2503,79.4164,WGS84,,"Daday, E","Daday de Deés E (1923) Monographie systématique des Phyllopodes Conchostracés. II. Leptestheriidae. Annales de Sciences Naturelles. Zoologie, 10e séries 6: 255-390."
ACA-FIBL-456,"Leptestheria sarsi (Daday, 1923)","FBRC, ZSI, Hyderabad",PreservedSpecimen,Animalia,Arthropoda,Branchiopoda,Spinicaudata,Leptestheriidae,Leptestheria,sarsi,species,,2020-09-27,,"Udumpur village, Nirmal, Telangana",Telangana,India,pool,19.1984,78.8865,WGS84,"Karuthapandi, M",Sameer Padhye | Avinash Vanjare,
ACA-FIBL-457,"Leptestheria simhadrii (Simhachalam and Timms, 2012)",,MaterialCitation,Animalia,Arthropoda,Branchiopoda,Spinicaudata,Leptestheriidae,Leptestheria,simhadrii,species,,2002,,"Racharla, Prakasam, Andhra pradesh",Andhra Pradesh,India,pool,15.4625,78.9642,WGS84,"Simhachalam, G","G. Simhachalam | Timms, B","Simhachalam G, Timms BV (2012) Two new species of Spinicaudata (Crustacea: Branchiopoda) in south India with a key to Leptestheriella and Eocyzicus. Zootaxa 3161: 20-36."
ACA-FIBL-458,Leptestheria,"FBRC, ZSI, Hyderabad",PreservedSpecimen,Animalia,Arthropoda,Branchiopoda,Spinicaudata,Leptestheriidae,Leptestheria,,genus,,2023-10-07,,"Samanar Jain Hills, Keelakuyilkudi, Madurai, Tamilnadu",Tamil Nadu,India,pool,9.9222,78.0489,WGS84,"Karuthapandi, M",Sameer Padhye | Avinash Vanjare,
ACA-FIBL-459,Leptestheria,"FBRC, ZSI, Hyderabad",PreservedSpecimen,Animalia,Arthropoda,Branchiopoda,Spinicaudata,Leptestheriidae,Leptestheria,,genus,,2023-05-23,,"Kanchibandulu, Seshachalem Biosphere Reserve, Tirupati, Andhra Pradesh",Andhra Pradesh,India,pool,13.7545,79.413,WGS84,"Karuthapandi, M",Sameer Padhye | Avinash Vanjare,
ACA-FIBL-460,Leptestheria,"FBRC, ZSI, Hyderabad",PreservedSpecimen,Animalia,Arthropoda,Branchiopoda,Spinicaudata,Leptestheriidae,Leptestheria,,genus,,2024-07-24,,"Nawar Jheel, Sarsai nawar Bird sanctuary, Etawah, Uttar Pradesh",Uttar Pradesh,India,pond,26.9658,79.2478,WGS84,"Karuthapandi, M",Sameer Padhye | Avinash Vanjare,
ACA-FIBL-461,Leptestheria,"FBRC, ZSI, Hyderabad",PreservedSpecimen,Animalia,Arthropoda,Branchiopoda,Spinicaudata,Leptestheriidae,Leptestheria,,genus,,2024-07-24,,"Saman bird sanctuary, Mainpuri, Uttar Pradesh",Uttar Pradesh,India,pond,27.0143,79.169,WGS84,"Karuthapandi, M",Sameer Padhye | Avinash Vanjare,
ACA-FIBL-462,"Sewellestheria sambharensis Tiwari, 1966",,MaterialCitation,Animalia,Arthropoda,Branchiopoda,Spinicaudata,Leptestheriidae,Sewellestheria,sambharensis,species,,,Recorded date unknown,"Sambhar lake, Rajasthan",Rajasthan,India,reservoir,26.9669,75.0492,WGS84,"Tiwari, K.K","Tiwari, K.K","Tiwari KK (1966) Occurrence of Apus (Crustacea: Notostraca) in Pilani, Rajasthan. Journal of Bombay Natural History Society 54: 961-962."
ACA-FIBL-463,"Eulimnadia azisi Subash Babu and Bijoy Nandan, 2010",,MaterialCitation,Animalia,Arthropoda,Branchiopoda,Spinicaudata,Limnadiidae,Eulimnadia,azisi,species,,2008,,"Vettilapara, Kerala",Kerala,India,pool,10.295,76.4867,WGS84,"Subhash Babu, K. K.","Subhash Babu, K. K. | Bijoy Nandan, S","Babu KS, Nandan SB (2010) Two new clam shrimp species (Crustacea: Branchiopoda: Spinicaudata) from Kerala, India. Zootaxa 2713 (1): 55-64."
ACA-FIBL-464,"Eulimnadia chaperi (Simon, 1886)",,MaterialCitation,Animalia,Arthropoda,Branchiopoda,Spinicaudata,Limnadiidae,Eulimnadia,chaperi,species,,,Recorded date unknown,"Vajrakarur, Andhra Pradesh, India",Andhra Pradesh,India,,15.0272,77.384,WGS84,,,Simon E (1886) Crustacés du sous-ordre des phyllopodes. Annales de la Société entomologique de France 6: 393–460.
ACA-FIBL-465,"Eulimnadia compressa (Baird, 1849)",,MaterialCitation,Animalia,Arthropoda,Branchiopoda,Spinicaudata,Limnadiidae,Eulimnadia,compressa,species,,,Recorded date unknown,Stevaroy hills,Tamil Nadu,India,,11.847,78.225,WGS84,Prof. Henderson,"Sars, G.O",Sars GO (1900) On some Indian Phyllopoda. Archiv for Mathematik og Naturvidenskab 22: 3-30.
ACA-FIBL-466,"Eulimnadia compressa (Baird, 1849)",,MaterialCitation,Animalia,Arthropoda,Branchiopoda,Spinicaudata,Limnadiidae,Eulimnadia,compressa,species,,,Recorded date unknown,Nagpur,Maharashtra,India,pool,21.14,79.0872,WGS84,Mr. Hislop,"Baird, W","Baird W (1860) Description of a new species of Estheria from Nagpoor, central India. Proceedings of the Zoological Society of London, 28: 188"
ACA-FIBL-467,"Eulimnadia cryptus Sanoamuang, Padhye and Rogers, 2020",,MaterialCitation,Animalia,Arthropoda,Branchiopoda,Spinicaudata,Limnadiidae,Eulimnadia,cryptus,species,,1980,,"Chingleput, Tamil Nadu",Tamil Nadu,India,pool,12.67,80.17,WGS84,"Belk, D","Sanoamuang, L. O | Padhye, S. M | Rogers, D. C.","Sanoamuang LO, Padhye SM, Rogers DC (2020) Review of the Eulimnadia (Branchiopoda: Spinicaudata: Limnadiidae) of Tropical Asia, with the description of a new species. Zoological Studies 59: e41."
ACA-FIBL-468,"Eulimnadia gibba Sars, 1900",,MaterialCitation,Animalia,Arthropoda,Branchiopoda,Spinicaudata,Limnadiidae,Eulimnadia,gibba,species,,,Recorded date unknown,"Jamala Hill Fort, Karnataka",Karnataka,India,,13.0317,75.3056,WGS84,Mr. Slater,"Sars, G.O",Sars GO (1900) On some Indian Phyllopoda. Archiv for Mathematik og Naturvidenskab 22: 3-30.
ACA-FIBL-469,"Eulimnadia gunturensis Radhakrishna and Durga Prasad,1976",,MaterialCitation,Animalia,Arthropoda,Branchiopoda,Spinicaudata,Limnadiidae,Eulimnadia,gunturensis,species,,1971,,Guntur,Andhra Pradesh,India,pool,16.2983,80.4336,WGS84,"Radhakrishna, Y | Durgaprasad, M. K.","Radhakrishna, Y | Durgaprasad, M. K.","Radhakrishna Y (1976) Eulimnadia gunturensis sp. nov. (Branchiopoda, Conchostraca) from south India. Crustaceana 31 (2): 131-136."
ACA-FIBL-470,"Eulimnadia indocylindrova Durga Prasad and Simhachalam, 2004",,MaterialCitation,Animalia,Arthropoda,Branchiopoda,Spinicaudata,Limnadiidae,Eulimnadia,indocylindrova,species,,,Recorded date unknown,Racharala,Andhra Pradesh,India,pool,15.4625,78.9642,WGS84,"Durga Prasad, M.K | Simhachalam, G","Durga Prasad, M.K | Simhachalam, G","Prasad MD, Simhachalam G (2004) Eulimnadia indocylindrova sp. nov.(Branchiopoda: Spinicaudata) from South India with a review of the genus Eulimnadia in Indomalayan region. In Proceedings of the International Conference on Great himalayas: Climate, health, Ecology Management and Conservation. KU/AEhMS/hIRI Publishers, Kathmandu University, Kathmandu (pp. 74-81)."
ACA-FIBL-471,"Eulimnadia indocylindrova Durga Prasad and Simhachalam, 2004",,MaterialCitation,Animalia,Arthropoda,Branchiopoda,Spinicaudata,Limnadiidae,Eulimnadia,indocylindrova,species,,,Recorded date unknown,Thiruvanthapuram,Kerala,India,pool,8.4872,76.9486,WGS84,"Balaraman, U","Balaraman, U","Balaraman U (2008) The unique fauna of ephemeral wetlands of southern Kerala, pp. 401-409. In,M. Sengupta and R. Dalwani (eds.), Proceedings of Taal 2007: The 12th World Lake Conference. International Lake Environment Committee Foundation (ILEC), India."
ACA-FIBL-472,"Eulimnadia indocylindrova Durga Prasad and Simhachalam, 2004",,MaterialCitation,Animalia,Arthropoda,Branchiopoda,Spinicaudata,Limnadiidae,Eulimnadia,indocylindrova,species,,2011,,"Botany Department, SPPU, Pune",Maharashtra,India,pool,18.5549,73.8242,WGS84,Sameer Padhye | Yugandhar Shinde,Sameer Padhye,"Sabnis NJ, Kulkarni MR, Padhye SM, Pai K (2017) Hatching phenology, life history and population dynamics of the Oriental clam shrimp Eulimnadia indocylindrova Durga Prasad and Simhachalam with notes on phenology patterns in the Spinicaudata. Journal of natural history, 51(31-32), 1835-1849."
ACA-FIBL-473,"Eulimnadia indocylindrova Durga Prasad and Simhachalam, 2004",,MaterialCitation,Animalia,Arthropoda,Branchiopoda,Spinicaudata,Limnadiidae,Eulimnadia,indocylindrova,species,,2009,,"Taljai tekdi, Pune",Maharashtra,India,pool,18.478,73.84,WGS84,Sameer Padhye | Yugandhar Shinde,Sameer Padhye,"Padhye SM, Dahanukar N (2015) Distribution and assemblages of large branchiopods (Crustacea: Branchiopoda) of northern Western Ghats, India. Journal of Limnology 74(2): 371-380"
ACA-FIBL-474,"Eulimnadia indocylindrova Durga Prasad and Simhachalam, 2004",,MaterialCitation,Animalia,Arthropoda,Branchiopoda,Spinicaudata,Limnadiidae,Eulimnadia,indocylindrova,species,,2013,,Masai,Maharashtra,India,pool,16.8167,74.0667,WGS84,Sameer Padhye | Yugandhar Shinde,Sameer Padhye,"Padhye SM, Dahanukar N (2015) Distribution and assemblages of large branchiopods (Crustacea: Branchiopoda) of northern Western Ghats, India. Journal of Limnology 74(2): 371-380"
ACA-FIBL-475,"Eulimnadia indocylindrova Durga Prasad and Simhachalam, 2004",,MaterialCitation,Animalia,Arthropoda,Branchiopoda,Spinicaudata,Limnadiidae,Eulimnadia,indocylindrova,species,,2016,,"MIT tekdi, Pune",Maharashtra,India,pool,18.5283,73.8164,WGS84,Mihir Kulkarni,Sameer Padhye,"Padhye SM, Kulkarni MR (2019) Occurrence data of large branchiopods in the Northern Western Ghats, India. Freshwater Metadata Journal 41: 1-6. https://doi.org/10.15504/fmj.2019.41"
ACA-FIBL-476,"Eulimnadia indocylindrova Durga Prasad and Simhachalam, 2004",,MaterialCitation,Animalia,Arthropoda,Branchiopoda,Spinicaudata,Limnadiidae,Eulimnadia,indocylindrova,species,,2016,,"Baradari, Ahilyanagar, Maharashtra",Maharashtra,India,pond,19.1152,74.8348,WGS84,Sameer Padhye | Avinash Vanjare,Sameer Padhye,"Padhye SM, Kulkarni MR (2019) Occurrence data of large branchiopods in the Northern Western Ghats, India. Freshwater Metadata Journal 41: 1-6. https://doi.org/10.15504/fmj.2019.41"
ACA-FIBL-477,"Eulimnadia indocylindrova Durga Prasad and Simhachalam, 2004",,MaterialCitation,Animalia,Arthropoda,Branchiopoda,Spinicaudata,Limnadiidae,Eulimnadia,indocylindrova,species,,2016,,"Rehkuri, Ahilyanagar, Maharashtra",Maharashtra,India,pond,18.6042,74.971,WGS84,Shruti Patipatyadar,Sameer Padhye,"Padhye SM, Kulkarni MR (2019) Occurrence data of large branchiopods in the Northern Western Ghats, India. Freshwater Metadata Journal 41: 1-6. https://doi.org/10.15504/fmj.2019.41"
ACA-FIBL-478,"Eulimnadia indocylindrova Durga Prasad and Simhachalam, 2004","Ahmednagar college, Ahilyanagar, Maharashtra",MaterialCitation,Animalia,Arthropoda,Branchiopoda,Spinicaudata,Limnadiidae,Eulimnadia,indocylindrova,species,,2020-06-21,,"Vambori ghat, Ahilyanagar, Maharashtra",Maharashtra,India,pond,19.2532,74.7544,WGS84,Avinash Vanjare | Prashant Katke,Sameer Padhye,"Vanjare AI, Katke PM, Padhye SM (2024) Large branchiopods (Anostraca, Notostraca, Laevicaudata, Spinicaudata) from the semi-arid regions of western India. Journal of Crustacean Biology 44 (3): ruae050. https://doi.org/10.1093/jcbiol/ruae050"
ACA-FIBL-479,"Eulimnadia indocylindrova Durga Prasad and Simhachalam, 2004","Ahmednagar college, Ahilyanagar, Maharashtra",PreservedSpecimen,Animalia,Arthropoda,Branchiopoda,Spinicaudata,Limnadiidae,Eulimnadia,indocylindrova,species,,2020-07-02,,"Chandbibi bund, Ahilyanagar, Maharashtra",Maharashtra,India,pool,19.0952,74.8401,WGS84,Avinash Vanjare | Prashant Katke,Sameer Padhye,
ACA-FIBL-480,"Eulimnadia indocylindrova Durga Prasad and Simhachalam, 2004","Ahmednagar college, Ahilyanagar, Maharashtra",MaterialCitation,Animalia,Arthropoda,Branchiopoda,Spinicaudata,Limnadiidae,Eulimnadia,indocylindrova,species,,2020-07-02,,"Chandbibi mahal, Ahilyanagar, Maharashtra",Maharashtra,India,pond,19.0927,74.8417,WGS84,Avinash Vanjare | Prashant Katke,Sameer Padhye,"Vanjare AI, Katke PM, Padhye SM (2024) Large branchiopods (Anostraca, Notostraca, Laevicaudata, Spinicaudata) from the semi-arid regions of western India. Journal of Crustacean Biology 44 (3): ruae050. https://doi.org/10.1093/jcbiol/ruae050"
ACA-FIBL-481,"Eulimnadia indocylindrova Durga Prasad and Simhachalam, 2004","Ahmednagar college, Ahilyanagar, Maharashtra",PreservedSpecimen,Animalia,Arthropoda,Branchiopoda,Spinicaudata,Limnadiidae,Eulimnadia,indocylindrova,species,,2021-06-29,,"Lavi, Rajgad, Pune",Maharashtra,India,pool,18.2756,73.7057,WGS84,Avinash Vanjare | Prashant Katke,Sameer Padhye,
ACA-FIBL-482,"Eulimnadia indocylindrova Durga Prasad and Simhachalam, 2004","Ahmednagar college, Ahilyanagar, Maharashtra",PreservedSpecimen,Animalia,Arthropoda,Branchiopoda,Spinicaudata,Limnadiidae,Eulimnadia,indocylindrova,species,,2021-07-26,,"Lavi, Rajgad, Pune",Maharashtra,India,pool,18.2756,73.7057,WGS84,Avinash Vanjare | Prashant Katke,Sameer Padhye,
ACA-FIBL-483,"Eulimnadia indocylindrova Durga Prasad and Simhachalam, 2004","Ahmednagar college, Ahilyanagar, Maharashtra",MaterialCitation,Animalia,Arthropoda,Branchiopoda,Spinicaudata,Limnadiidae,Eulimnadia,indocylindrova,species,,2022-07-09,,"Ruichonda, Ahilyanagar, Maharashtra",Maharashtra,India,pond,19.2163,74.3196,WGS84,Avinash Vanjare | Prashant Katke,Sameer Padhye,"Vanjare AI, Katke PM, Padhye SM (2024) Large branchiopods (Anostraca, Notostraca, Laevicaudata, Spinicaudata) from the semi-arid regions of western India. Journal of Crustacean Biology 44 (3): ruae050. https://doi.org/10.1093/jcbiol/ruae050"
ACA-FIBL-484,"Eulimnadia indocylindrova Durga Prasad and Simhachalam, 2004","Ahmednagar college, Ahilyanagar, Maharashtra",PreservedSpecimen,Animalia,Arthropoda,Branchiopoda,Spinicaudata,Limnadiidae,Eulimnadia,indocylindrova,species,,2023-07-01,,"Jaitapur, Ratnagiri",Maharashtra,India,pool,16.6174,73.3691,WGS84,Avinash Vanjare | Prashant Katke,Sameer Padhye,
ACA-FIBL-485,"Eulimnadia indocylindrova Durga Prasad and Simhachalam, 2004","Ahmednagar college, Ahilyanagar, Maharashtra",PreservedSpecimen,Animalia,Arthropoda,Branchiopoda,Spinicaudata,Limnadiidae,Eulimnadia,indocylindrova,species,,2023-07-02,,"Table land, Khingar, Satara",Maharashtra,India,pool,17.9121,73.8198,WGS84,Avinash Vanjare | Prashant Katke,Sameer Padhye,
ACA-FIBL-486,"Eulimnadia indocylindrova Durga Prasad and Simhachalam, 2004","Ahmednagar college, Ahilyanagar, Maharashtra",PreservedSpecimen,Animalia,Arthropoda,Branchiopoda,Spinicaudata,Limnadiidae,Eulimnadia,indocylindrova,species,,2023-10-11,,"Chandbibi, Ahilyanagar, Maharashtra",Maharashtra,India,pool,19.0991,74.84,WGS84,Avinash Vanjare | Prashant Katke,Sameer Padhye,
ACA-FIBL-487,"Eulimnadia indocylindrova Durga Prasad and Simhachalam, 2004","Ahmednagar college, Ahilyanagar, Maharashtra",PreservedSpecimen,Animalia,Arthropoda,Branchiopoda,Spinicaudata,Limnadiidae,Eulimnadia,indocylindrova,species,,2023-10-11,,"Chandbibi bund, Ahilyanagar, Maharashtra",Maharashtra,India,pool,19.0953,74.84,WGS84,Avinash Vanjare | Prashant Katke,Sameer Padhye,
ACA-FIBL-488,"Eulimnadia indocylindrova Durga Prasad and Simhachalam, 2004","Ahmednagar college, Ahilyanagar, Maharashtra",PreservedSpecimen,Animalia,Arthropoda,Branchiopoda,Spinicaudata,Limnadiidae,Eulimnadia,indocylindrova,species,,2024-06-17,,"Fattepur, Jalgaon",Maharashtra,India,pool,20.6443,75.9314,WGS84,Avinash Vanjare | Prashant Katke,Sameer Padhye,
ACA-FIBL-489,"Eulimnadia indocylindrova Durga Prasad and Simhachalam, 2004","Ahmednagar college, Ahilyanagar, Maharashtra",PreservedSpecimen,Animalia,Arthropoda,Branchiopoda,Spinicaudata,Limnadiidae,Eulimnadia,indocylindrova,species,,2024-06-16,,"Alni, Dharashiv",Maharashtra,India,pool,18.2724,76.0144,WGS84,Avinash Vanjare | Aarav Vanjare,Sameer Padhye,
ACA-FIBL-490,"Eulimnadia indocylindrova Durga Prasad and Simhachalam, 2004","Ahmednagar college, Ahilyanagar, Maharashtra",PreservedSpecimen,Animalia,Arthropoda,Branchiopoda,Spinicaudata,Limnadiidae,Eulimnadia,indocylindrova,species,,2024-06-30,,"Babhalde, Dhule",Maharashtra,India,pool,21.1021,74.7957,WGS84,Avinash Vanjare | Aarav Vanjare,Sameer Padhye,
ACA-FIBL-491,"Eulimnadia indocylindrova Durga Prasad and Simhachalam, 2004","Ahmednagar college, Ahilyanagar, Maharashtra",PreservedSpecimen,Animalia,Arthropoda,Branchiopoda,Spinicaudata,Limnadiidae,Eulimnadia,indocylindrova,species,,2024-06-20,,"Chandbibi bund, Ahilyanagar, Maharashtra",Maharashtra,India,pool,19.0953,74.84,WGS84,Avinash Vanjare | Prashant Katke,Sameer Padhye,
ACA-FIBL-492,"Eulimnadia indocylindrova Durga Prasad and Simhachalam, 2004","Ahmednagar college, Ahilyanagar, Maharashtra",PreservedSpecimen,Animalia,Arthropoda,Branchiopoda,Spinicaudata,Limnadiidae,Eulimnadia,indocylindrova,species,,2024-06-20,,"Chandbibi, Ahilyanagar, Maharashtra",Maharashtra,India,pool,19.0926,74.8417,WGS84,Avinash Vanjare | Prashant Katke,Sameer Padhye,
ACA-FIBL-493,"Eulimnadia indocylindrova Durga Prasad and Simhachalam, 2004","Ahmednagar college, Ahilyanagar, Maharashtra",PreservedSpecimen,Animalia,Arthropoda,Branchiopoda,Spinicaudata,Limnadiidae,Eulimnadia,indocylindrova,species,,2024-07-13,,"Risod, Washim",Maharashtra,India,pool,19.9744,76.7712,WGS84,Avinash Vanjare | Prashant Katke,Sameer Padhye,
ACA-FIBL-494,"Eulimnadia indocylindrova Durga Prasad and Simhachalam, 2004","Ahmednagar college, Ahilyanagar, Maharashtra",PreservedSpecimen,Animalia,Arthropoda,Branchiopoda,Spinicaudata,Limnadiidae,Eulimnadia,indocylindrova,species,,2024-07-28,,"Ramshej, Nashik",Maharashtra,India,pool,20.1138,73.7904,WGS84,Avinash Vanjare | Prashant Katke,Sameer Padhye,
ACA-FIBL-495,"Eulimnadia indocylindrova Durga Prasad and Simhachalam, 2004","Ahmednagar college, Ahilyanagar, Maharashtra",PreservedSpecimen,Animalia,Arthropoda,Branchiopoda,Spinicaudata,Limnadiidae,Eulimnadia,indocylindrova,species,,2024-08-11,,"Khambale, Nashik",Maharashtra,India,pool,19.9532,73.6369,WGS84,Avinash Vanjare | Prashant Katke,Sameer Padhye,
ACA-FIBL-496,"Eulimnadia indocylindrova Durga Prasad and Simhachalam, 2004","Ahmednagar college, Ahilyanagar, Maharashtra",PreservedSpecimen,Animalia,Arthropoda,Branchiopoda,Spinicaudata,Limnadiidae,Eulimnadia,indocylindrova,species,,2024-08-11,,"Paste, Sinnar, Nashik",Maharashtra,India,pool,19.8263,73.9402,WGS84,Avinash Vanjare | Prashant Katke,Sameer Padhye,
ACA-FIBL-497,"Eulimnadia indocylindrova Durga Prasad and Simhachalam, 2004","Ahmednagar college, Ahilyanagar, Maharashtra",PreservedSpecimen,Animalia,Arthropoda,Branchiopoda,Spinicaudata,Limnadiidae,Eulimnadia,indocylindrova,species,,2024-09-04,,"Gorakshanath gad road, Manjarsumbha",Maharashtra,India,pool,19.2504,74.7408,WGS84,Avinash Vanjare | Prashant Katke | Sahil Pawar,Sameer Padhye,
ACA-FIBL-498,"Eulimnadia micheali Nayar and Nair, 1968",,MaterialCitation,Animalia,Arthropoda,Branchiopoda,Spinicaudata,Limnadiidae,Eulimnadia,micheali,species,,1964,,"University of Madurai, Tamil Nadu",Tamil Nadu,India,pool,9.925,78.1197,WGS84,George Michael,"Nayar, C. K. G. | Nair, K. K. N.","Nayar CKG, Nair, KKN (1968) On a collection of Conchostraca (Crustacea: Branchiopoda) from south India, with the description of two new species. Hydrobiologia, 32(1): 219-224."
ACA-FIBL-499,"Eulimnadia micheali Nayar and Nair, 1968",,MaterialCitation,Animalia,Arthropoda,Branchiopoda,Spinicaudata,Limnadiidae,Eulimnadia,micheali,species,,,Recorded date unknown,"University of Madurai, Tamil Nadu",Tamil Nadu,India,pond,9.925,78.1197,WGS84,"Samyiah, N | Venkataraman, K | Krishnaswamy, S.","Samyiah, N | Venkataraman, K | Krishnaswamy, S.","Samyiah N, Venkataraman K, Krishnaswamy S (1985) Morphology of three species of Conchostraca using scanning electron microscope. Current Science 54:869–871."
ACA-FIBL-500,"Eulimnadia micheali Nayar and Nair, 1968",,MaterialCitation,Animalia,Arthropoda,Branchiopoda,Spinicaudata,Limnadiidae,Eulimnadia,micheali,species,,1999,,"Alandi, Pune",Maharashtra,India,pool,18.6799,73.7359,WGS84,"Ghate, H.V | Rane, N","Ghate, H.V | Rane, N | Patil, S.G","Ghate HV, Rane N, Patil SG (2003) New record of conchostraca (Crustacea) from Pune, Maharashtra. Zoos Print Journal 18: 1046"
ACA-FIBL-501,"Eulimnadia micheali Nayar and Nair, 1968","Ahmednagar college, Ahilyanagar, Maharashtra",MaterialCitation,Animalia,Arthropoda,Branchiopoda,Spinicaudata,Limnadiidae,Eulimnadia,micheali,species,,2023-10-11,,"Chandbibi, Ahilyanagar, Maharashtra",Maharashtra,India,pool,19.0927,74.8417,WGS84,Avinash Vanjare | Prashant Katke,Sameer Padhye,"Vanjare AI, Katke PM, Padhye SM (2024) Large branchiopods (Anostraca, Notostraca, Laevicaudata, Spinicaudata) from the semi-arid regions of western India. Journal of Crustacean Biology 44 (3): ruae050. https://doi.org/10.1093/jcbiol/ruae050"
ACA-FIBL-502,"Eulimnadia micheali Nayar and Nair, 1968","Ahmednagar college, Ahilyanagar, Maharashtra",PreservedSpecimen,Animalia,Arthropoda,Branchiopoda,Spinicaudata,Limnadiidae,Eulimnadia,micheali,species,,2024-06-16,,"Alni, Dharashiv",Maharashtra,India,pool,18.2724,76.0144,WGS84,Avinash Vanjare | Aarav Vanjare,Sameer Padhye,
ACA-FIBL-503,"Eulimnadia micheali Nayar and Nair, 1968","Ahmednagar college, Ahilyanagar, Maharashtra",PreservedSpecimen,Animalia,Arthropoda,Branchiopoda,Spinicaudata,Limnadiidae,Eulimnadia,micheali,species,,2024-08-11,,"Khambale, Nashik",Maharashtra,India,pool,19.9532,73.6369,WGS84,Avinash Vanjare | Prashant Katke,Sameer Padhye,
ACA-FIBL-504,"Eulimnadia micheali Nayar and Nair, 1968",,MaterialCitation,Animalia,Arthropoda,Branchiopoda,Spinicaudata,Limnadiidae,Eulimnadia,micheali,species,,2015,,"Belhe road, Ahilyanagar, Maharashtra",Maharashtra,India,pool,19.113,74.172,WGS84,Sameer Padhye | Yugandhar Shinde | Avinash Vanjare,Sameer Padhye,"Padhye SM, Kulkarni MR (2017) A new Indian record and morphological variation for Eulimnadia khoratensis Rogers et al., 2016 (Crustacea: Branchiopoda: Spinicaudata). Zootaxa 4268(1): 147-150."
ACA-FIBL-505,"Eulimnadia micheali Nayar and Nair, 1968",,MaterialCitation,Animalia,Arthropoda,Branchiopoda,Spinicaudata,Limnadiidae,Eulimnadia,micheali,species,,2016,,"MIT, Pune",Maharashtra,India,pool,18.5283,73.8164,WGS84,Mihir Kulkarni,Sameer Padhye,"Padhye SM, Kulkarni MR (2019) Occurrence data of large branchiopods in the Northern Western Ghats, India. Freshwater Metadata Journal 41: 1-6. https://doi.org/10.15504/fmj.2019.41"
ACA-FIBL-506,"Eulimnadia ovata Nayar, 1965",,MaterialCitation,Animalia,Arthropoda,Branchiopoda,Spinicaudata,Limnadiidae,Eulimnadia,ovata,species,,1976,,Punjab Agricultural University Campus,Punjab,India,pool,30.9158,75.8147,WGS84,"Battish, S. K.","Battish, S. K.",Battish SK (1981) On some conchostracans from Punjab with the description of three new species and a new subspecies. Crustaceana 40: 178-196.
ACA-FIBL-507,"Eulimnadia ovata Nayar, 1965",,MaterialCitation,Animalia,Arthropoda,Branchiopoda,Spinicaudata,Limnadiidae,Eulimnadia,ovata,species,,,Recorded date unknown,"Khetri, Rajasthan",Rajasthan,India,pool,27.9992,75.7861,WGS84,"Nayar, C.K.G","Nayar, C.K.G",Nayar CKG (1965) Three new species of Conchostraca (Crustacea: Branchiopoda) from Rajasthan. Bulletin of Systematic Zoology 1: 19- 24.
ACA-FIBL-508,"Eulimnadia bondi Padhye, Rabet, Kulkarni & Pagni 2018",,MaterialCitation,Animalia,Arthropoda,Branchiopoda,Spinicaudata,Limnadiidae,Eulimnadia,bondi,species,,2016,,"Varca, Goa",Goa,India,pool,15.2058,73.9459,WGS84,,Nicolas Rabet | Sameer Padhye,"Padhye SM, Rabet N, Kulkarni MR, Pagni M (2018) A new species of genus Eulimnadia Packard, 1874 (Branchiopoda: Spinicaudata: Limnadiidae) from India with an updated key for some Indian species. Zootaxa 4399(3): 341-350."
ACA-FIBL-509,"Eulimnadia bondi Padhye, Rabet, Kulkarni & Pagni 2018",,MaterialCitation,Animalia,Arthropoda,Branchiopoda,Spinicaudata,Limnadiidae,Eulimnadia,bondi,species,,2016,,"Goa university, Goa",Goa,India,pool,15.4584,73.8346,WGS84,Mihir Kulkarni | Shriraj Jakhalekar,Nicolas Rabet | Sameer Padhye,"Padhye SM, Rabet N, Kulkarni MR, Pagni M (2018) A new species of genus Eulimnadia Packard, 1874 (Branchiopoda: Spinicaudata: Limnadiidae) from India with an updated key for some Indian species. Zootaxa 4399(3): 341-350."
ACA-FIBL-510,"Cyclestheria hislopi (Baird,1859)","Ahmednagar college, Ahilyanagar, Maharashtra",PreservedSpecimen,Animalia,Arthropoda,Branchiopoda,Cyclestherida,Cyclestheriidae,Cyclestheria,hislopi,species,,2024-07-14,,"Kamptee road, Nagpur",Maharashtra,India,pool,21.2455,79.1369,WGS84,Avinash Vanjare | Prashant Katke,Sameer Padhye,
ACA-FIBL-511,"Cyclestheria hislopi (Baird,1859)","Ahmednagar college, Ahilyanagar, Maharashtra",PreservedSpecimen,Animalia,Arthropoda,Branchiopoda,Cyclestherida,Cyclestheriidae,Cyclestheria,hislopi,species,,2024,,"Nighoj, Pune",Maharashtra,India,pool,18.9322,74.2623,WGS84,Yugandhar Shinde | Shruti Yeola,Avinash Vanjare | Prashant Katke,
ACA-FIBL-512,"Cyclestheria hislopi (Baird,1859)",,MaterialCitation,Animalia,Arthropoda,Branchiopoda,Cyclestherida,Cyclestheriidae,Cyclestheria,hislopi,species,,2022,,"Kagal MIDC road, Kolhapur",Maharashtra,India,pool,16.6105,74.3252,WGS84,Yugandhar Shinde | Sushant Patil,Sameer Padhye,"Padhye SM, Rabet N, Ghate HV (2015) First faunal inventory of large branchiopods (Crustacea: Branchiopoda) of Western Maharashtra, India with taxonomical and distributional comments. Zootaxa: 3904(2): 208-222."
ACA-FIBL-513,"Cyclestheria hislopi (Baird,1859)",,MaterialCitation,Animalia,Arthropoda,Branchiopoda,Cyclestherida,Cyclestheriidae,Cyclestheria,hislopi,species,,2009,,"Pashan, Pune",Maharashtra,India,reservoir,18.4195,73.9988,WGS84,Sameer Padhye | Yugandhar Shinde,Sameer Padhye,"Padhye SM, Rabet N, Ghate HV (2015) First faunal inventory of large branchiopods (Crustacea: Branchiopoda) of Western Maharashtra, India with taxonomical and distributional comments. Zootaxa: 3904(2): 208-222."
ACA-FIBL-514,"Cyclestheria hislopi (Baird,1859)",,MaterialCitation,Animalia,Arthropoda,Branchiopoda,Cyclestherida,Cyclestheriidae,Cyclestheria,hislopi,species,,2010,,"Lakaki, Pune",Maharashtra,India,pond,18.5289,73.8419,WGS84,Sameer Padhye | Yugandhar Shinde,Sameer Padhye,"Padhye SM, Rabet N, Ghate HV (2015) First faunal inventory of large branchiopods (Crustacea: Branchiopoda) of Western Maharashtra, India with taxonomical and distributional comments. Zootaxa: 3904(2): 208-222."
ACA-FIBL-515,"Cyclestheria hislopi (Baird,1859)",,MaterialCitation,Animalia,Arthropoda,Branchiopoda,Cyclestherida,Cyclestheriidae,Cyclestheria,hislopi,species,,2010,,"Pavana, Pune",Maharashtra,India,river,18.642,73.751,WGS84,Sameer Padhye | Yugandhar Shinde,Sameer Padhye,"Padhye SM, Rabet N, Ghate HV (2015) First faunal inventory of large branchiopods (Crustacea: Branchiopoda) of Western Maharashtra, India with taxonomical and distributional comments. Zootaxa: 3904(2): 208-222."
ACA-FIBL-516,"Cyclestheria hislopi (Baird,1859)",,MaterialCitation,Animalia,Arthropoda,Branchiopoda,Cyclestherida,Cyclestheriidae,Cyclestheria,hislopi,species,,2009,,"Ganesh Talav, Pune",Maharashtra,India,pond,18.655,73.7625,WGS84,Sameer Padhye,Sameer Padhye,"Padhye SM, Ghate HV, Pai K (2011) New locality record and additional information on the habitat of Cyclestheria hislopi (Baird, 1859) (Crustacea: Branchiopoda: Cyclestherida) in India. Journal of Threatened Taxa 3: 1445-1448."
ACA-FIBL-517,"Cyclestheria hislopi (Baird,1859)",,MaterialCitation,Animalia,Arthropoda,Branchiopoda,Cyclestherida,Cyclestheriidae,Cyclestheria,hislopi,species,,2010,,"Ganesh Talav, Pune",Maharashtra,India,pond,18.655,73.7625,WGS84,Sameer Padhye,Sameer Padhye,"Padhye SM, Ghate HV, Pai K (2011) New locality record and additional information on the habitat of Cyclestheria hislopi (Baird, 1859) (Crustacea: Branchiopoda: Cyclestherida) in India. Journal of Threatened Taxa 3: 1445-1448."
ACA-FIBL-518,"Cyclestheria hislopi (Baird,1859)",,MaterialCitation,Animalia,Arthropoda,Branchiopoda,Cyclestherida,Cyclestheriidae,Cyclestheria,hislopi,species,,2011,,"Ganesh Talav, Pune",Maharashtra,India,pond,18.655,73.7625,WGS84,Sameer Padhye,Sameer Padhye,"Padhye SM, Ghate HV, Pai K (2011) New locality record and additional information on the habitat of Cyclestheria hislopi (Baird, 1859) (Crustacea: Branchiopoda: Cyclestherida) in India. Journal of Threatened Taxa 3: 1445-1448."
ACA-FIBL-519,"Cyclestheria hislopi (Baird,1859)",,MaterialCitation,Animalia,Arthropoda,Branchiopoda,Cyclestherida,Cyclestheriidae,Cyclestheria,hislopi,species,,,Recorded date unknown,"Ganesh Talav, Pune",Maharashtra,India,pond,18.655,73.7625,WGS84,Sameer Padhye,Sameer Padhye,"Padhye SM, Ghate HV, Pai K (2011) New locality record and additional information on the habitat of Cyclestheria hislopi (Baird, 1859) (Crustacea: Branchiopoda: Cyclestherida) in India. Journal of Threatened Taxa 3: 1445-1448."
ACA-FIBL-520,"Cyclestheria hislopi (Baird,1859)",,MaterialCitation,Animalia,Arthropoda,Branchiopoda,Cyclestherida,Cyclestheriidae,Cyclestheria,hislopi,species,,2009,,"Dighi road, Pune",Maharashtra,India,pond,18.5986,73.8759,WGS84,Sameer Padhye | Yugandhar Shinde,Sameer Padhye,"Padhye SM, Ghate HV, Pai K (2011) New locality record and additional information on the habitat of Cyclestheria hislopi (Baird, 1859) (Crustacea: Branchiopoda: Cyclestherida) in India. Journal of Threatened Taxa 3: 1445-1448."
ACA-FIBL-521,"Cyclestheria hislopi (Baird,1859)",,MaterialCitation,Animalia,Arthropoda,Branchiopoda,Cyclestherida,Cyclestheriidae,Cyclestheria,hislopi,species,,2009,,"Dighi road, Pune",Maharashtra,India,pond,18.5986,73.8759,WGS84,Sameer Padhye | Yugandhar Shinde,Sameer Padhye,"Padhye SM, Ghate HV, Pai K (2011) New locality record and additional information on the habitat of Cyclestheria hislopi (Baird, 1859) (Crustacea: Branchiopoda: Cyclestherida) in India. Journal of Threatened Taxa 3: 1445-1448."
ACA-FIBL-522,"Cyclestheria hislopi (Baird,1859)",,MaterialCitation,Animalia,Arthropoda,Branchiopoda,Cyclestherida,Cyclestheriidae,Cyclestheria,hislopi,species,,2009,,"Dighi road, Pune",Maharashtra,India,pond,18.5986,73.8759,WGS84,Sameer Padhye | Yugandhar Shinde,Sameer Padhye,"Padhye SM, Ghate HV, Pai K (2011) New locality record and additional information on the habitat of Cyclestheria hislopi (Baird, 1859) (Crustacea: Branchiopoda: Cyclestherida) in India. Journal of Threatened Taxa 3: 1445-1448."
ACA-FIBL-523,"Cyclestheria hislopi (Baird,1859)",,MaterialCitation,Animalia,Arthropoda,Branchiopoda,Cyclestherida,Cyclestheriidae,Cyclestheria,hislopi,species,,2009,,"Mayem, Goa",Goa,India,reservoir,15.5758,73.94,WGS84,Sameer Padhye | Yugandhar Shinde,Sameer Padhye,"Padhye SM, Ghate HV, Pai K (2011) New locality record and additional information on the habitat of Cyclestheria hislopi (Baird, 1859) (Crustacea: Branchiopoda: Cyclestherida) in India. Journal of Threatened Taxa 3: 1445-1448."
ACA-FIBL-524,"Cyclestheria hislopi (Baird,1859)",,MaterialCitation,Animalia,Arthropoda,Branchiopoda,Cyclestherida,Cyclestheriidae,Cyclestheria,hislopi,species,,2009,,"Shirota, Lonavala",Maharashtra,India,reservoir,18.8,73.4712,WGS84,Sameer Padhye | Yugandhar Shinde,Sameer Padhye,"Padhye SM, Ghate HV, Pai K (2011) New locality record and additional information on the habitat of Cyclestheria hislopi (Baird, 1859) (Crustacea: Branchiopoda: Cyclestherida) in India. Journal of Threatened Taxa 3: 1445-1448."
ACA-FIBL-525,"Cyclestheria hislopi (Baird,1859)",,MaterialCitation,Animalia,Arthropoda,Branchiopoda,Cyclestherida,Cyclestheriidae,Cyclestheria,hislopi,species,,2009,,"Sangvi, Pune",Maharashtra,India,pond,18.5796,73.8067,WGS84,Mihir Kulkarni,Sameer Padhye,"Padhye SM, Ghate HV, Pai K (2011) New locality record and additional information on the habitat of Cyclestheria hislopi (Baird, 1859) (Crustacea: Branchiopoda: Cyclestherida) in India. Journal of Threatened Taxa 3: 1445-1448."
ACA-FIBL-526,"Cyclestheria hislopi (Baird,1859)",,MaterialCitation,Animalia,Arthropoda,Branchiopoda,Cyclestherida,Cyclestheriidae,Cyclestheria,hislopi,species,,1974,,"Christ college, Irinjalakuda",Kerala,India,pond,10.3538,76.2136,WGS84,"Nayar, C.K.G | Paul M.A","Nayar, C.K.G.","Paul MA, Nayar CKG (1977) Studies on a natural population of Cyclestheria hislopi (Baird) (Conchostraca: crustacea). Hydrobiologia 53: 173–179. https://doi.org/10.1007/BF00029296"
ACA-FIBL-527,"Cyclestheria hislopi (Baird,1859)",,MaterialCitation,Animalia,Arthropoda,Branchiopoda,Cyclestherida,Cyclestheriidae,Cyclestheria,hislopi,species,,1966,,"Irinjalakuda, Kerala",Kerala,India,pond,10.3353,76.2156,WGS84,George Michael,"Nayar, C.K.G. | Nair, K.K.N.","Nayar CKG, Nair, KKN (1968) On a collection of Conchostraca (Crustacea: Branchiopoda) from south India, with the description of two new species. Hydrobiologia, 32(1): 219-224."
ACA-FIBL-528,"Cyclestheria hislopi (Baird,1859)",,MaterialCitation,Animalia,Arthropoda,Branchiopoda,Cyclestherida,Cyclestheriidae,Cyclestheria,hislopi,species,,,Recorded date unknown,Nagpur,Maharashtra,India,pond,21.15,79.09,WGS84,Rev Hislop,"Baird, W","Baird W (1859) Description of some new recent Entomostraca from Nagpur, collected by the Rev. S. Hislop. In Proceedings of the Zoological Society of London 27: 231-234"
ACA-FIBL-529,"Cyclestheria hislopi (Baird,1859)",,MaterialCitation,Animalia,Arthropoda,Branchiopoda,Cyclestherida,Cyclestheriidae,Cyclestheria,hislopi,species,,1974,,Punjab Agricultural University Campus,Punjab,India,pool,30.9158,75.8147,WGS84,"Battish, S. K.","Battish, S. K.",Battish SK (1981) On some conchostracans from Punjab with the description of three new species and a new subspecies. Crustaceana 40: 178-196.
ACA-FIBL-530,"Cyclestheria hislopi (Baird,1859)",,MaterialCitation,Animalia,Arthropoda,Branchiopoda,Cyclestherida,Cyclestheriidae,Cyclestheria,hislopi,species,,,Recorded date unknown,"Khabar Lake, Bihar",Bihar,India,reservoir,25.6236,86.1447,WGS84,"Siddiqui, S. Z.","Siddiqui, S. Z | Ramakrishna","Siddiqui SZ, Ramakrishna (2002) Zooplankton. Zoological Survey of India Wetland Ecosystem Series 4, Fauna of Kabar Lake (Bihar): 47-56."
ACA-FIBL-531,"Cyclestheria hislopi (Baird,1859)",,MaterialCitation,Animalia,Arthropoda,Branchiopoda,Cyclestherida,Cyclestheriidae,Cyclestheria,hislopi,species,,,Recorded date unknown,Chennai,Tamil Nadu,India,pond,13.0589,80.2506,WGS84,Prof. Henderson,"Sars, G.O",Sars GO (1900) On some Indian Phyllopoda. Archiv for Mathematik og Naturvidenskab 22: 3-30.
ACA-FIBL-532,"Cyclestheria hislopi (Baird,1859)",,MaterialCitation,Animalia,Arthropoda,Branchiopoda,Cyclestherida,Cyclestheriidae,Cyclestheria,hislopi,species,,2012,,"Chenglepet, Chennai",Tamil Nadu,India,reservoir,12.7071,79.9872,WGS84,"Sonia, R | Ramanibai, R | Kanniga, S","Sonia, R | Ramanibai, R | Kanniga, S","Sonia R, Ramanibai R, Kanniga S (2012) Redescription of Cyclestheria hislopi (Baird, 1859)(Crustacea: Branchiopoda: Diplostraca: Cyclestherida) from Chennai, Tamil Nadu. Our Nature 10(1): 281-283."
ACA-FIBL-533,"Cyclestheria hislopi (Baird,1859)",,MaterialCitation,Animalia,Arthropoda,Branchiopoda,Cyclestherida,Cyclestheriidae,Cyclestheria,hislopi,species,,2012,,"Pallikaranai, Chennai",Tamil Nadu,India,reservoir,12.9424,80.223,WGS84,"Sonia, R | Ramanibai, R | Kanniga, S","Sonia, R | Ramanibai, R | Kanniga, S","Sonia R, Ramanibai R, Kanniga S (2012) Redescription of Cyclestheria hislopi (Baird, 1859)(Crustacea: Branchiopoda: Diplostraca: Cyclestherida) from Chennai, Tamil Nadu. Our Nature 10(1): 281-283."
ACA-FIBL-534,"Cyclestheria hislopi (Baird,1859)",,MaterialCitation,Animalia,Arthropoda,Branchiopoda,Cyclestherida,Cyclestheriidae,Cyclestheria,hislopi,species,,,Recorded date unknown,Calcutta,West Bengal,India,,22.5667,88.3667,WGS84,"Dev Roy, M. K.","Dev Roy, M. K.",Dev Roy MK (2010) Diversity and distribution of Crustacea fauna in wetlands of west Bengal. Journal of Environmental & Sociobiology 7: 147-187.
ACA-FIBL-535,"Cyclestheria hislopi (Baird,1859)",,MaterialCitation,Animalia,Arthropoda,Branchiopoda,Cyclestherida,Cyclestheriidae,Cyclestheria,hislopi,species,,1906,,Calcutta,West Bengal,India,pond,22.5667,88.3667,WGS84,"Annandale, D.N","Gurney, R","Gurney R (1907) On some freshwater Entomostraca in the collection of the Indian Museum, Calcutta. Journal of Asiatic Soiety of Bengal 2 (7) : 273-281"
ACA-FIBL-536,"Cyclestheria hislopi (Baird,1859)",,MaterialCitation,Animalia,Arthropoda,Branchiopoda,Cyclestherida,Cyclestheriidae,Cyclestheria,hislopi,species,,1976,,"Haibowal, Punjab",Punjab,India,pool,30.9311,75.8142,WGS84,"Battish, S. K.","Battish, S. K.",Battish SK (1981) On some conchostracans from Punjab with the description of three new species and a new subspecies. Crustaceana 40: 178-196.
ACA-FIBL-537,"Cyclestheria hislopi (Baird,1859)","FBRC, ZSI, Hyderabad",PreservedSpecimen,Animalia,Arthropoda,Branchiopoda,Cyclestherida,Cyclestheriidae,Cyclestheria,hislopi,species,,2014-02-24,,"Rachala, Mahabubnagar, Telangana",Telangana,India,pond,16.546,77.8937,WGS84,"Karuthapandi, M","Karuthapandi, M",
ACA-FIBL-538,"Cyclestheria hislopi (Baird,1859)","FBRC, ZSI, Hyderabad",PreservedSpecimen,Animalia,Arthropoda,Branchiopoda,Cyclestherida,Cyclestheriidae,Cyclestheria,hislopi,species,,2014-02-26,,"Dinidi Reservoir, Nagarkurnool, Telangana",Telangana,India,reservoir,16.5471,78.6771,WGS84,"Karuthapandi, M","Karuthapandi, M",
ACA-FIBL-539,"Cyclestheria hislopi (Baird,1859)","FBRC, ZSI, Hyderabad",PreservedSpecimen,Animalia,Arthropoda,Branchiopoda,Cyclestherida,Cyclestheriidae,Cyclestheria,hislopi,species,,2014-02-22,,"Dandam cheruvu, Togapur, Mahabubnagar, Telangana",Telangana,India,pond,17.0192,77.7218,WGS84,"Karuthapandi, M","Karuthapandi, M",
ACA-FIBL-540,"Cyclestheria hislopi (Baird,1859)","FBRC, ZSI, Hyderabad",PreservedSpecimen,Animalia,Arthropoda,Branchiopoda,Cyclestherida,Cyclestheriidae,Cyclestheria,hislopi,species,,2014-08-27,,"Pakhal lake, Warangal, Telangana",Telangana,India,reservoir,17.9576,79.9863,WGS84,"Karuthapandi, M","Karuthapandi, M",
ACA-FIBL-541,"Cyclestheria hislopi (Baird,1859)","FBRC, ZSI, Hyderabad",PreservedSpecimen,Animalia,Arthropoda,Branchiopoda,Cyclestherida,Cyclestheriidae,Cyclestheria,hislopi,species,,2014-08-24,,"Sriramsagar, Nirmal, Telangana",Telangana,India,reservoir,18.9275,78.3374,WGS84,"Karuthapandi, M","Karuthapandi, M",
ACA-FIBL-542,"Cyclestheria hislopi (Baird,1859)","FBRC, ZSI, Hyderabad",PreservedSpecimen,Animalia,Arthropoda,Branchiopoda,Cyclestherida,Cyclestheriidae,Cyclestheria,hislopi,species,,2014-08-24,,"Kedam dam, Kawal Tiger Reserve, Kedam, Nirmal, Telangana",Telangana,India,reservoir,19.2167,78.9111,WGS84,"Karuthapandi, M","Karuthapandi, M",
ACA-FIBL-543,"Cyclestheria hislopi (Baird,1859)","FBRC, ZSI, Hyderabad",PreservedSpecimen,Animalia,Arthropoda,Branchiopoda,Cyclestherida,Cyclestheriidae,Cyclestheria,hislopi,species,,2014-03-29,,"Upper manair dam, Nizamabad, Telangana",Telangana,India,reservoir,18.2804,78.5354,WGS84,"Karuthapandi, M","Karuthapandi, M",
ACA-FIBL-544,"Cyclestheria hislopi (Baird,1859)","FBRC, ZSI, Hyderabad",PreservedSpecimen,Animalia,Arthropoda,Branchiopoda,Cyclestherida,Cyclestheriidae,Cyclestheria,hislopi,species,,2014-02-22,,"Hasanabad tank,Mahabubnagar,Telangana",Telangana,India,pond,17.061,77.6453,WGS84,"Karuthapandi, M","Karuthapandi, M",
ACA-FIBL-545,"Cyclestheria hislopi (Baird,1859)","FBRC, ZSI, Hyderabad",PreservedSpecimen,Animalia,Arthropoda,Branchiopoda,Cyclestherida,Cyclestheriidae,Cyclestheria,hislopi,species,,2018-04-09,,"Osmanssagar, Ranga Reddy, Telangana",Telangana,India,reservoir,17.3906,78.2945,WGS84,"Karuthapandi, M","Karuthapandi, M",
ACA-FIBL-546,"Cyclestheria hislopi (Baird,1859)","FBRC, ZSI, Hyderabad",PreservedSpecimen,Animalia,Arthropoda,Branchiopoda,Cyclestherida,Cyclestheriidae,Cyclestheria,hislopi,species,,2018-10-11,,"Thandava reservoir, Vishakhapatnam, Andhra Pradesh",Andhra Pradesh,India,reservoir,17.6575,82.4535,WGS84,"Karuthapandi, M","Karuthapandi, M",
ACA-FIBL-547,"Cyclestheria hislopi (Baird,1859)","FBRC, ZSI, Hyderabad",PreservedSpecimen,Animalia,Arthropoda,Branchiopoda,Cyclestherida,Cyclestheriidae,Cyclestheria,hislopi,species,,2019-09-11,,"Pathatharalapadu, Nirmal, Telangana",Telangana,India,pond,19.0766,78.6987,WGS84,"Karuthapandi, M","Karuthapandi, M",
ACA-FIBL-548,"Cyclestheria hislopi (Baird,1859)","FBRC, ZSI, Hyderabad",PreservedSpecimen,Animalia,Arthropoda,Branchiopoda,Cyclestherida,Cyclestheriidae,Cyclestheria,hislopi,species,,2019-12-31,,"Bhawanipatana, Bhawanipatana, Odisha",Odisha,India,pond,19.902,83.1587,WGS84,"Karuthapandi, M","Karuthapandi, M",
ACA-FIBL-549,"Cyclestheria hislopi (Baird,1859)","FBRC, ZSI, Hyderabad",PreservedSpecimen,Animalia,Arthropoda,Branchiopoda,Cyclestherida,Cyclestheriidae,Cyclestheria,hislopi,species,,2020-02-07,,"Pathatharalapadu, Nirmal, Telangana",Telangana,India,pond,19.0766,78.6987,WGS84,"Karuthapandi, M","Karuthapandi, M",
ACA-FIBL-550,"Cyclestheria hislopi (Baird,1859)","FBRC, ZSI, Hyderabad",PreservedSpecimen,Animalia,Arthropoda,Branchiopoda,Cyclestherida,Cyclestheriidae,Cyclestheria,hislopi,species,,2020-02-08,,"Kedam dam, Kedam, Kawal Tiger Reserve, Nirmal, Telangana",Telangana,India,reservoir,19.2167,78.9111,WGS84,"Karuthapandi, M","Karuthapandi, M",
ACA-FIBL-551,"Cyclestheria hislopi (Baird,1859)","FBRC, ZSI, Hyderabad",PreservedSpecimen,Animalia,Arthropoda,Branchiopoda,Cyclestherida,Cyclestheriidae,Cyclestheria,hislopi,species,,2020-02-05,,"Rotiguda, Kawal Tiger Reserve, Mancherial, Telangana",Telangana,India,pond,19.0752,79.0702,WGS84,"Karuthapandi, M","Karuthapandi, M",
ACA-FIBL-552,"Cyclestheria hislopi (Baird,1859)","FBRC, ZSI, Hyderabad",PreservedSpecimen,Animalia,Arthropoda,Branchiopoda,Cyclestherida,Cyclestheriidae,Cyclestheria,hislopi,species,,2020-10-04,,"Mannanur Amrabad Tiger Reserve, Mannanur Achampet, Nagarkurnool. Telangana",Telangana,India,pond,16.3376,78.741,WGS84,"Karuthapandi, M","Karuthapandi, M",
ACA-FIBL-553,"Cyclestheria hislopi (Baird,1859)","FBRC, ZSI, Hyderabad",PreservedSpecimen,Animalia,Arthropoda,Branchiopoda,Cyclestherida,Cyclestheriidae,Cyclestheria,hislopi,species,,2019-12-26,,"Thatipudi reservoir, Vishakhapatnam, Andhra Pradesh",Andhra Pradesh,India,reservoir,18.1881,83.177,WGS84,"Karuthapandi, M","Karuthapandi, M",
ACA-FIBL-554,"Cyclestheria hislopi (Baird,1859)","FBRC, ZSI, Hyderabad",PreservedSpecimen,Animalia,Arthropoda,Branchiopoda,Cyclestherida,Cyclestheriidae,Cyclestheria,hislopi,species,,2021-12-29,,"Highcourt, Krishna, Andhra Pradesh",Andhra Pradesh,India,pond,16.507,80.4876,WGS84,"Karuthapandi, M","Karuthapandi, M",
ACA-FIBL-555,"Cyclestheria hislopi (Baird,1859)","FBRC, ZSI, Hyderabad",PreservedSpecimen,Animalia,Arthropoda,Branchiopoda,Cyclestherida,Cyclestheriidae,Cyclestheria,hislopi,species,,2020-12-27,,"Prakasam Barrage, Guntur Andhra Pradesh",Andhra Pradesh,India,reservoir,16.5008,80.5984,WGS84,"Karuthapandi, M","Karuthapandi, M",
ACA-FIBL-556,"Cyclestheria hislopi (Baird,1859)","FBRC, ZSI, Hyderabad",PreservedSpecimen,Animalia,Arthropoda,Branchiopoda,Cyclestherida,Cyclestheriidae,Cyclestheria,hislopi,species,,2020-12-30,,"Kuragallu, Amravathi, Guntur, Andhra Pradesh",Andhra Pradesh,India,pond,16.4682,80.5338,WGS84,"Karuthapandi, M","Karuthapandi, M",
ACA-FIBL-557,"Cyclestheria hislopi (Baird,1859)","FBRC, ZSI, Hyderabad",PreservedSpecimen,Animalia,Arthropoda,Branchiopoda,Cyclestherida,Cyclestheriidae,Cyclestheria,hislopi,species,,2021-03-04,,"Himayatsagar, Rajendranagar, Ranga Reddy, Telangana",Telangana,India,reservoir,17.2992,78.3742,WGS84,"Karuthapandi, M","Karuthapandi, M",
ACA-FIBL-558,"Cyclestheria hislopi (Baird,1859)","FBRC, ZSI, Hyderabad",PreservedSpecimen,Animalia,Arthropoda,Branchiopoda,Cyclestherida,Cyclestheriidae,Cyclestheria,hislopi,species,,2019-12-26,,"Thatpudi reservoir, Thatipudi, Vizianagaram, Visakhapatnam, Andhra Pradesh",Andhra Pradesh,India,reservoir,18.1733,83.1967,WGS84,"Karuthapandi, M","Karuthapandi, M",
ACA-FIBL-559,"Cyclestheria hislopi (Baird,1859)","FBRC, ZSI, Hyderabad",PreservedSpecimen,Animalia,Arthropoda,Branchiopoda,Cyclestherida,Cyclestheriidae,Cyclestheria,hislopi,species,,2021-01-23,,"Gambheram gadda reservoir, Gambheram, Visakhapatnam, Andhra Pradesh",Andhra Pradesh,India,reservoir,17.8748,83.3521,WGS84,"Karuthapandi, M","Karuthapandi, M",
ACA-FIBL-560,"Cyclestheria hislopi (Baird,1859)","FBRC, ZSI, Hyderabad",PreservedSpecimen,Animalia,Arthropoda,Branchiopoda,Cyclestherida,Cyclestheriidae,Cyclestheria,hislopi,species,,2021-11-16,,"Ananthvaram Tulluru, Guntur, Andhra Pradesh",Andhra Pradesh,India,pond,16.5376,80.4361,WGS84,"Karuthapandi, M","Karuthapandi, M",
ACA-FIBL-561,"Cyclestheria hislopi (Baird,1859)","FBRC, ZSI, Hyderabad",PreservedSpecimen,Animalia,Arthropoda,Branchiopoda,Cyclestherida,Cyclestheriidae,Cyclestheria,hislopi,species,,2021-11-16,,"VIT University, Guntur, Andhra Pradesh",Andhra Pradesh,India,pond,16.4976,80.504,WGS84,"Karuthapandi, M","Karuthapandi, M",
ACA-FIBL-562,"Cyclestheria hislopi (Baird,1859)","FBRC, ZSI, Hyderabad",PreservedSpecimen,Animalia,Arthropoda,Branchiopoda,Cyclestherida,Cyclestheriidae,Cyclestheria,hislopi,species,,2021-11-16,,"VIT University, Guntur, Andhra Pradesh",Andhra Pradesh,India,pond,16.2913,80.3312,WGS84,"Karuthapandi, M","Karuthapandi, M",
ACA-FIBL-563,"Cyclestheria hislopi (Baird,1859)","FBRC, ZSI, Hyderabad",PreservedSpecimen,Animalia,Arthropoda,Branchiopoda,Cyclestherida,Cyclestheriidae,Cyclestheria,hislopi,species,,2022-10-17,,"Pakhal Biodiversity park, Pakhal, Warangal, Telangana",Telangana,India,pond,17.9492,79.9808,WGS84,"Karuthapandi, M","Karuthapandi, M",
ACA-FIBL-564,"Cyclestheria hislopi (Baird,1859)","FBRC, ZSI, Hyderabad",PreservedSpecimen,Animalia,Arthropoda,Branchiopoda,Cyclestherida,Cyclestheriidae,Cyclestheria,hislopi,species,,2022-10-11,,"Allapally Kotagudam, Bhadradri-Kotagudam, Telangana",Telangana,India,pond,17.4937,80.2845,WGS84,"Karuthapandi, M","Karuthapandi, M",
ACA-FIBL-565,"Cyclestheria hislopi (Baird,1859)","FBRC, ZSI, Hyderabad",PreservedSpecimen,Animalia,Arthropoda,Branchiopoda,Cyclestherida,Cyclestheriidae,Cyclestheria,hislopi,species,,2022-11-21,,"Pond near Mothey Suryapet, Suryapet, Telangana",Telangana,India,pond,17.1539,79.7755,WGS84,"Karuthapandi, M","Karuthapandi, M",
ACA-FIBL-566,"Cyclestheria hislopi (Baird,1859)","FBRC, ZSI, Hyderabad",PreservedSpecimen,Animalia,Arthropoda,Branchiopoda,Cyclestherida,Cyclestheriidae,Cyclestheria,hislopi,species,,2022-09-29,,"Singamana kunta, Pamaleru, Chittoor, Andhra Pradesh",Andhra Pradesh,India,pool,12.8744,78.5781,WGS84,"Karuthapandi, M","Karuthapandi, M",
ACA-FIBL-567,"Cyclestheria hislopi (Baird,1859)","FBRC, ZSI, Hyderabad",PreservedSpecimen,Animalia,Arthropoda,Branchiopoda,Cyclestherida,Cyclestheriidae,Cyclestheria,hislopi,species,,2022-12-15,,"Kollur village Kaleshwaram, Bhupalapally, Telangana",Telangana,India,pond,18.8778,79.8722,WGS84,"Karuthapandi, M","Karuthapandi, M",
ACA-FIBL-568,"Cyclestheria hislopi (Baird,1859)","FBRC, ZSI, Hyderabad",PreservedSpecimen,Animalia,Arthropoda,Branchiopoda,Cyclestherida,Cyclestheriidae,Cyclestheria,hislopi,species,,2021-11-16,,"VIT University, Guntur, Andhra Pradesh",Andhra Pradesh,India,pond,16.2958,80.3049,WGS84,"Karuthapandi, M","Karuthapandi, M",
ACA-FIBL-569,"Cyclestheria hislopi (Baird,1859)","FBRC, ZSI, Hyderabad",PreservedSpecimen,Animalia,Arthropoda,Branchiopoda,Cyclestherida,Cyclestheriidae,Cyclestheria,hislopi,species,,2021-07-05,,"Rayapudi Thadikonda, Guntur, Andhra Pradesh",Andhra Pradesh,India,pond,16.5447,80.4688,WGS84,"Karuthapandi, M","Karuthapandi, M",
ACA-FIBL-570,"Cyclestheria hislopi (Baird,1859)","FBRC, ZSI, Hyderabad",PreservedSpecimen,Animalia,Arthropoda,Branchiopoda,Cyclestherida,Cyclestheriidae,Cyclestheria,hislopi,species,,2022-12-11,,"Godavari River, Kayagon, Gangapur, Chhatrapati Sambhajinagar, Maharashtra",Maharashtra,India,river,19.6239,75.0266,WGS84,"Karuthapandi, M","Karuthapandi, M",
ACA-FIBL-571,"Cyclestheria hislopi (Baird,1859)","FBRC, ZSI, Hyderabad",PreservedSpecimen,Animalia,Arthropoda,Branchiopoda,Cyclestherida,Cyclestheriidae,Cyclestheria,hislopi,species,,2023-03-23,,"Godavari River, Kayagon, Gangapur, Chhatrapati Sambhajinagar, Maharashtra",Maharashtra,India,river,19.6239,75.0266,WGS84,"Karuthapandi, M","Karuthapandi, M",
ACA-FIBL-572,"Cyclestheria hislopi (Baird,1859)","FBRC, ZSI, Hyderabad",PreservedSpecimen,Animalia,Arthropoda,Branchiopoda,Cyclestherida,Cyclestheriidae,Cyclestheria,hislopi,species,,2022-12-15,,"Godavari River, Yellampally dam, Mancherial, Mancherial Telangana",Telangana,India,river,18.857,79.3488,WGS84,"Karuthapandi, M","Karuthapandi, M",
ACA-FIBL-573,"Cyclestheria hislopi (Baird,1859)","FBRC, ZSI, Hyderabad",PreservedSpecimen,Animalia,Arthropoda,Branchiopoda,Cyclestherida,Cyclestheriidae,Cyclestheria,hislopi,species,,2024-07-28,,"Parvati Arga Bird Sanctuary, Tarabganj Tehsil, Gonda Uttar Pradesh",Uttar Pradesh,India,pond,26.9536,82.1744,WGS84,"Karuthapandi, M","Karuthapandi, M",
ACA-FIBL-574,"Cyclestheria hislopi (Baird,1859)","FBRC, ZSI, Hyderabad",PreservedSpecimen,Animalia,Arthropoda,Branchiopoda,Cyclestherida,Cyclestheriidae,Cyclestheria,hislopi,species,,2024-07-28,,"Samaspur Bird Sanctuary, Mamuni village, Salon, Raebareli, Uttar Pradesh",Uttar Pradesh,India,pond,25.9949,81.3946,WGS84,"Karuthapandi, M","Karuthapandi, M",
ACA-FIBL-575,"Cyclestheria hislopi (Baird,1859)","FBRC, ZSI, Hyderabad",PreservedSpecimen,Animalia,Arthropoda,Branchiopoda,Cyclestherida,Cyclestheriidae,Cyclestheria,hislopi,species,,2024-07-25,,"Sandi Bird sanctuary, Dasauli, Hardoi, Uttar Pradesh",Uttar Pradesh,India,pond,27.3015,79.9701,WGS84,"Karuthapandi, M","Karuthapandi, M",
ACA-FIBL-576,"Cyclestheria hislopi (Baird,1859)","FBRC, ZSI, Hyderabad",PreservedSpecimen,Animalia,Arthropoda,Branchiopoda,Cyclestherida,Cyclestheriidae,Cyclestheria,hislopi,species,,2024-07-21,,"Haiderpur Wetland, Haiderpur, Haiderpur, Bijnor Uttar Pradesh",Uttar Pradesh,India,reservoir,29.377,78.0334,WGS84,"Karuthapandi, M","Karuthapandi, M",
ACA-FIBL-577,"Cyclestheria hislopi (Baird,1859)","FBRC, ZSI, Hyderabad",PreservedSpecimen,Animalia,Arthropoda,Branchiopoda,Cyclestherida,Cyclestheriidae,Cyclestheria,hislopi,species,,2022-12-12,,"River Godavari, Nathsagar Wetland, Paithan, Chhatrapati Sambhajinagar, Maharashtra",Maharashtra,India,river,19.5193,75.3737,WGS84,"Karuthapandi, M","Karuthapandi, M",
ACA-FIBL-578,"Cyclestheria hislopi (Baird,1859)","FBRC, ZSI, Hyderabad",PreservedSpecimen,Animalia,Arthropoda,Branchiopoda,Cyclestherida,Cyclestheriidae,Cyclestheria,hislopi,species,,2024-03-04,,"Bhoj Wetland, Bhamori, Bhopal, Bhopal, Madhya Pradesh",Uttar Pradesh,India,reservoir,23.2483,77.3152,WGS84,"Karuthapandi, M","Karuthapandi, M",
ACA-FIBL-579,"Cyclestheria hislopi (Baird,1859)","FBRC, ZSI, Hyderabad",PreservedSpecimen,Animalia,Arthropoda,Branchiopoda,Cyclestherida,Cyclestheriidae,Cyclestheria,hislopi,species,,2022-12-13,,"River Godavari, Nathsagar Wetland, Paithan, Chhatrapati Sambhajinagar, Maharashtra",Maharashtra,India,river,19.5193,75.3737,WGS84,"Karuthapandi, M","Karuthapandi, M",
ACA-FIBL-580,"Cyclestheria hislopi (Baird,1859)","FBRC, ZSI, Hyderabad",PreservedSpecimen,Animalia,Arthropoda,Branchiopoda,Cyclestherida,Cyclestheriidae,Cyclestheria,hislopi,species,,2024-07-28,,"Bakhira, Bakhira bird Sanctuary, Santkabir, Uttar Pradesh",Uttar Pradesh,India,pond,26.9079,83.1068,WGS84,"Karuthapandi, M","Karuthapandi, M",
ACA-FIBL-581,"Cyclestheria hislopi (Baird,1859)","FBRC, ZSI, Hyderabad",PreservedSpecimen,Animalia,Arthropoda,Branchiopoda,Cyclestherida,Cyclestheriidae,Cyclestheria,hislopi,species,,2023-10-21,,"Anumalapally village, Giddaluru, Andhra Pradesh",Andhra Pradesh,India,pond,15.5898,78.9637,WGS84,"Karuthapandi, M","Karuthapandi, M",
